# Supplementary material for: ﻿Five alien achatinid land snails (Gastropoda, Eupulmonata) first reported in greenhouses of Italian botanical gardens
Source: Zookeys. 2024 Jul 29;1208:99–132. doi: 10.3897/zookeys.1208.119147 (PMC11301031; doi:10.3897/zookeys.1208.119147)
Supplement: XML Treatment for Allopeas clavulinum [file zookeys.1208.119147-treatment1.xml]

<!DOCTYPE tp:taxon-treatment
  PUBLIC "-//TaxonX//DTD Taxonomic Treatment Publishing DTD v0 20100105//EN" "tax-treatment-NSO.dtd">
<tp:taxon-treatment xmlns:tp="http://www.plazi.org/taxpub"><tp:treatment-meta><kwd-group><label>Taxon classification</label><kwd>
                <named-content content-type="kingdom">Animalia</named-content>
              </kwd><kwd>
                <named-content content-type="order">Stylommatophora</named-content>
              </kwd><kwd>
                <named-content content-type="family">Subulinidae</named-content>
              </kwd></kwd-group><mixed-citation publication-type="journal"><person-group><name><surname>Manganelli</surname><given-names>Giuseppe</given-names></name><name><surname>Benocci</surname><given-names>Andrea</given-names></name><name><surname>Barbato</surname><given-names>Debora</given-names></name><name><surname>Giusti</surname><given-names>Folco</given-names></name></person-group><article-title>﻿Five alien achatinid land snails (<tp:taxon-name><tp:taxon-name-part taxon-name-part-type="class">Gastropoda</tp:taxon-name-part></tp:taxon-name>, <tp:taxon-name><tp:taxon-name-part taxon-name-part-type="suborder">Eupulmonata</tp:taxon-name-part></tp:taxon-name>) first reported in greenhouses of Italian botanical gardens</article-title><source>Zookeys</source><day>29</day><month>07</month><year>2024</year><volume>1208</volume><fpage>99</fpage><lpage>132</lpage><pub-id pub-id-type="doi">10.3897/zookeys.1208.119147</pub-id></mixed-citation></tp:treatment-meta><tp:nomenclature><label>﻿</label><tp:taxon-name>
              <object-id xmlns:xlink="http://www.w3.org/1999/xlink" content-type="arpha" xlink:type="simple">AC961840-E0DA-51D1-9C3B-7DCD7D15F454</object-id>
              <tp:taxon-name-part taxon-name-part-type="genus" reg="Allopeas">Allopeas</tp:taxon-name-part>
              <tp:taxon-name-part taxon-name-part-type="species" reg="clavulinum">clavulinum</tp:taxon-name-part>
            </tp:taxon-name><tp:taxon-authority>(Potiez &amp; Michaud, 1838)</tp:taxon-authority><tp:nomenclature-citation-list><tp:nomenclature-citation><tp:taxon-name>
                  <tp:taxon-name-part taxon-name-part-type="genus" reg="Bulimus">Bulimus</tp:taxon-name-part>
                  <tp:taxon-name-part taxon-name-part-type="species" reg="clavulinus">clavulinus</tp:taxon-name-part>
                </tp:taxon-name><comment>Potiez &amp; Michaud, 1838, 1: 136, pl. 14, figs 9, 10. Type locality: “L’île Bourbon”, namely Réunion Island, Mascarene Archipelago. Type material: lost (<xref ref-type="bibr" rid="B149">Smith 1992</xref>: 309).</comment></tp:nomenclature-citation></tp:nomenclature-citation-list></tp:nomenclature><tp:treatment-sec sec-type="material" id="SECID0ELNAE"><title>Material examined.</title><p>Italy • 6 shells and 6 spirit specimens; Trento, Tropical greenhouse of the Science Museum of Trento (<named-content xmlns:xlink="http://www.w3.org/1999/xlink" content-type="dwc:institutional_code" xlink:title="Science Museum of Trentoe" xlink:href="http://grbio.org/institution/museo-delle-scienze-0" xlink:type="simple">MUSE</named-content>); <named-content xmlns:xlink="http://www.w3.org/1999/xlink" content-type="dwc:verbatimCoordinates" xlink:type="simple"><named-content content-type="geo-json" specific-use="{&#34;type&#34;:&#34;Point&#34;,&#34;coordinates&#34;:[11.113911,46.062544]}" id="NCID0EYNAE" xlink:type="simple">46°03'45.16"N, 11°06'50.08"E</named-content></named-content>; 14 Dec. 2017; A. Benocci, G. Manganelli, D. Miserocchi leg.; GMC 47556 • 623 shells, 10 spirit specimens; same locality; 04 Jan. 2019, 10 Feb. 2019, 04 May 2019; D. Barbato, G. Bolzonella leg.; GMC 51194 • 418 shells, 2 spirit specimens; same locality; 01 Feb. 2022; D. Barbato, A. Benocci leg.; GMC 51184 • 133 shells; same locality; 02 Feb. 2023; F. Rossi leg.; GMC 57343 • 155 shells; same locality; 9 Feb. 2023; D. Barbato, A. Benocci leg.; GMC 57350 • 145 shells and 1 spirit specimen; Padua, Biodiversity Garden (Botanical Garden of Padua); <named-content xmlns:xlink="http://www.w3.org/1999/xlink" content-type="dwc:verbatimCoordinates" xlink:type="simple"><named-content content-type="geo-json" specific-use="{&#34;type&#34;:&#34;Point&#34;,&#34;coordinates&#34;:[11.880658,45.397942]}" id="NCID0EAOAE" xlink:type="simple">45°23'52.59"N, 11°52'50.37"E</named-content></named-content>; 06 Mar. 2019; D. Barbato leg.; GMC 57373.</p></tp:treatment-sec><tp:treatment-sec sec-type="description" id="SECID0EFOAE"><title>Description.</title><p><bold><italic>Shell</italic></bold> (Figs <xref ref-type="fig" rid="F1">1–6</xref>). Dextral, small, minutely perforate to imperforate, elongate, slender, conical, rather robust, pearly off-white, glossy and sub-transparent when fresh, with 5–7 slightly convex whorls, separated by moderately deep sutures. Apex obtuse, rounded, and smooth. Last whorl ~ 1/2 of shell height. Aperture small, ~ 1/3 of shell height, obliquely pyriform, slightly prosocline. Peristome interrupted, not thickened, only slightly reflected on columella, sometimes with slightly evident callous rim on parietum; columella straight; outer margin sinuous in lateral view (approximately inverse S-shaped). Protoconch smooth; teleoconch with thin and irregular collabral growth lines. Shell dimensions: <abbrev xmlns:xlink="http://www.w3.org/1999/xlink" xlink:title="shell height" id="ABBRID0EUOAE" xlink:type="simple">SH</abbrev> 5.5–6.8 mm; <abbrev xmlns:xlink="http://www.w3.org/1999/xlink" xlink:title="shell diameter" id="ABBRID0EYOAE" xlink:type="simple">SD</abbrev> 2.2–2.6 mm; <abbrev xmlns:xlink="http://www.w3.org/1999/xlink" xlink:title="aperture height" id="ABBRID0E3OAE" xlink:type="simple">AH</abbrev> 1.9–2.3 mm; <abbrev xmlns:xlink="http://www.w3.org/1999/xlink" xlink:title="aperture width" id="ABBRID0EAPAE" xlink:type="simple">AW</abbrev> 1.2–1.4 mm.</p><fig id="F1" position="float" orientation="portrait"><object-id xmlns:xlink="http://www.w3.org/1999/xlink" content-type="doi" xlink:type="simple">10.3897/zookeys.1208.119147.figures1-8</object-id><object-id xmlns:xlink="http://www.w3.org/1999/xlink" content-type="arpha" xlink:type="simple">5C758374-160B-5D67-A4C2-041DC4733B31</object-id><label>Figures 1–8.</label><caption><p>Shells of alien achatinids in Italian greenhouses: <bold>1–6</bold> shells of <italic><tp:taxon-name><tp:taxon-name-part taxon-name-part-type="genus" reg="Allopeas">Allopeas</tp:taxon-name-part><tp:taxon-name-part taxon-name-part-type="species" reg="clavulinum">clavulinum</tp:taxon-name-part></tp:taxon-name></italic> from the tropical greenhouse of the Science Museum of Trento (<named-content xmlns:xlink="http://www.w3.org/1999/xlink" content-type="dwc:institutional_code" xlink:title="Science Museum of Trentoe" xlink:href="http://grbio.org/institution/museo-delle-scienze-0" xlink:type="simple">MUSE</named-content>), D. Barbato &amp; G. Bolzonella leg. 04 May 2019 <bold>7, 8</bold> shells of <italic><tp:taxon-name><tp:taxon-name-part taxon-name-part-type="genus" reg="Subulina">Subulina</tp:taxon-name-part><tp:taxon-name-part taxon-name-part-type="species" reg="octona">octona</tp:taxon-name-part></tp:taxon-name></italic> from the tropical greenhouse of the Science Museum of Trento (<named-content xmlns:xlink="http://www.w3.org/1999/xlink" content-type="dwc:institutional_code" xlink:title="Science Museum of Trentoe" xlink:href="http://grbio.org/institution/museo-delle-scienze-0" xlink:type="simple">MUSE</named-content>), D. Barbato &amp; G. Bolzonella leg. 04 May 2019.</p></caption><graphic xmlns:xlink="http://www.w3.org/1999/xlink" xlink:href="zookeys-1208-099_article-119147__-g001.jpg" position="float" orientation="portrait" xlink:type="simple" id="oo_1103567.jpg"><uri content-type="original_file" xlink:type="simple">https://binary.pensoft.net/fig/1103567</uri></graphic></fig><p><bold><italic>Female distal genitalia</italic></bold> (Figs <xref ref-type="fig" rid="F2">9</xref>–<xref ref-type="fig" rid="F3">12</xref>). Free oviduct long and wide. Bursa copulatrix sac-like, oval with long slender duct (slightly longer than bursa copulatrix), sometimes initially flared. Vagina short and wide (approximately as long as free oviduct) with small lateral bulge.</p><fig id="F2" position="float" orientation="portrait"><object-id xmlns:xlink="http://www.w3.org/1999/xlink" content-type="doi" xlink:type="simple">10.3897/zookeys.1208.119147.figures9-11</object-id><object-id xmlns:xlink="http://www.w3.org/1999/xlink" content-type="arpha" xlink:type="simple">7649642A-49E5-5145-88EF-22120B7BF3A2</object-id><label>Figures 9–11.</label><caption><p>Genital anatomy of <italic><tp:taxon-name><tp:taxon-name-part taxon-name-part-type="genus" reg="Allopeas">Allopeas</tp:taxon-name-part><tp:taxon-name-part taxon-name-part-type="species" reg="clavulinum">clavulinum</tp:taxon-name-part></tp:taxon-name></italic> from the tropical greenhouse of the Science Museum of Trento (<named-content xmlns:xlink="http://www.w3.org/1999/xlink" content-type="dwc:institutional_code" xlink:title="Science Museum of Trentoe" xlink:href="http://grbio.org/institution/museo-delle-scienze-0" xlink:type="simple">MUSE</named-content>), D. Barbato &amp; G. Bolzonella leg. 04 May 2019: <bold>9, 10</bold> genitalia (hermaphrodite gonad excluded) <bold>11</bold> distal genitalia.</p></caption><graphic xmlns:xlink="http://www.w3.org/1999/xlink" xlink:href="zookeys-1208-099_article-119147__-g002.jpg" position="float" orientation="portrait" xlink:type="simple" id="oo_1103568.jpg"><uri content-type="original_file" xlink:type="simple">https://binary.pensoft.net/fig/1103568</uri></graphic></fig><p><bold><italic>Male distal genitalia</italic></bold> (Figs <xref ref-type="fig" rid="F2">9</xref>–<xref ref-type="fig" rid="F3">13</xref>, <xref ref-type="fig" rid="F4">15</xref>, <xref ref-type="fig" rid="F4">16</xref>). Vas deferens almost uniform in diameter (very thin to thin along its entire length), entering penial complex at its proximal end. Penial complex consisting of epiphallus, penial caecum and penis. Epiphallus very short. Penial caecum very short (as long as epiphallus). Penis short to rather long, almost uniformly cylindrical, undivided, with penial sheath enveloping its distal tract. Penial retractor muscle bifid, one branch inserted on proximal end of epiphallus, one branch on tip of penial caecum.</p><fig id="F3" position="float" orientation="portrait"><object-id xmlns:xlink="http://www.w3.org/1999/xlink" content-type="doi" xlink:type="simple">10.3897/zookeys.1208.119147.figures12-14</object-id><object-id xmlns:xlink="http://www.w3.org/1999/xlink" content-type="arpha" xlink:type="simple">D1195957-08D5-552D-9A51-4E822225B94E</object-id><label>Figures 12–14.</label><caption><p>Genital anatomy of alien achatinids in Italian greenhouses: <bold>12, 13</bold> genitalia (hermaphrodite gonad excluded) and diagram of the proximal penial complex of <italic><tp:taxon-name><tp:taxon-name-part taxon-name-part-type="genus" reg="Allopeas">Allopeas</tp:taxon-name-part><tp:taxon-name-part taxon-name-part-type="species" reg="clavulinum">clavulinum</tp:taxon-name-part></tp:taxon-name></italic> from the tropical greenhouse of the Science Museum of Trento (<named-content xmlns:xlink="http://www.w3.org/1999/xlink" content-type="dwc:institutional_code" xlink:title="Science Museum of Trentoe" xlink:href="http://grbio.org/institution/museo-delle-scienze-0" xlink:type="simple">MUSE</named-content>), D. Barbato &amp; G. Bolzonella leg. 04 May 2019 <bold>14</bold> genitalia (hermaphrodite gonad excluded) of <italic><tp:taxon-name><tp:taxon-name-part taxon-name-part-type="genus" reg="Opeas">Opeas</tp:taxon-name-part><tp:taxon-name-part taxon-name-part-type="species" reg="hannense">hannense</tp:taxon-name-part></tp:taxon-name></italic> from the tropical greenhouse of the Science Museum of Trento (<named-content xmlns:xlink="http://www.w3.org/1999/xlink" content-type="dwc:institutional_code" xlink:title="Science Museum of Trentoe" xlink:href="http://grbio.org/institution/museo-delle-scienze-0" xlink:type="simple">MUSE</named-content>), D. Barbato &amp; G. Bolzonella leg. 04 May 2019.</p></caption><graphic xmlns:xlink="http://www.w3.org/1999/xlink" xlink:href="zookeys-1208-099_article-119147__-g003.jpg" position="float" orientation="portrait" xlink:type="simple" id="oo_1103569.jpg"><uri content-type="original_file" xlink:type="simple">https://binary.pensoft.net/fig/1103569</uri></graphic></fig><fig id="F4" position="float" orientation="portrait"><object-id xmlns:xlink="http://www.w3.org/1999/xlink" content-type="doi" xlink:type="simple">10.3897/zookeys.1208.119147.figures15-16</object-id><object-id xmlns:xlink="http://www.w3.org/1999/xlink" content-type="arpha" xlink:type="simple">60294E14-7E76-5659-A11F-D50BF0C7439F</object-id><label>Figures 15, 16.</label><caption><p>Proximal penial complex of <italic><tp:taxon-name><tp:taxon-name-part taxon-name-part-type="genus" reg="Allopeas">Allopeas</tp:taxon-name-part><tp:taxon-name-part taxon-name-part-type="species" reg="clavulinum">clavulinum</tp:taxon-name-part></tp:taxon-name></italic> from the tropical greenhouse of the Science Museum of Trento (<named-content xmlns:xlink="http://www.w3.org/1999/xlink" content-type="dwc:institutional_code" xlink:title="Science Museum of Trentoe" xlink:href="http://grbio.org/institution/museo-delle-scienze-0" xlink:type="simple">MUSE</named-content>), D. Barbato &amp; G. Bolzonella leg. 04 May 2019.</p></caption><graphic xmlns:xlink="http://www.w3.org/1999/xlink" xlink:href="zookeys-1208-099_article-119147__-g004.jpg" position="float" orientation="portrait" xlink:type="simple" id="oo_1103570.jpg"><uri content-type="original_file" xlink:type="simple">https://binary.pensoft.net/fig/1103570</uri></graphic></fig><p><bold><italic>Genital atrium</italic></bold> (Figs <xref ref-type="fig" rid="F2">9</xref>–<xref ref-type="fig" rid="F3">12</xref>). Rather long.</p></tp:treatment-sec><tp:treatment-sec sec-type="remarks" id="SECID0ETVAE"><title>Remarks.</title><p>Although <italic><tp:taxon-name><tp:taxon-name-part taxon-name-part-type="genus" reg="Allopeas">Allopeas</tp:taxon-name-part><tp:taxon-name-part taxon-name-part-type="species" reg="clavulinum">clavulinum</tp:taxon-name-part></tp:taxon-name></italic> is a well-known greenhouse snail (<xref ref-type="bibr" rid="B78">Kerney and Cameron 1979</xref>), its taxonomic and systematic placement is still not definitive, nor is its native range clear. The species was first described from Réunion Island (as Île Bourbon), Mascarene archipelago, in the western Indian Ocean (<xref ref-type="bibr" rid="B121">Potiez and Michaud 1838</xref>), but <xref ref-type="bibr" rid="B57">Griffiths and Florens (2006)</xref> thought it an East African species introduced into the Mascarene islands. The hypothesis that the species is native to Africa or East Africa was also maintained by <xref ref-type="bibr" rid="B78">Kerney and Cameron (1979)</xref>, <xref ref-type="bibr" rid="B131">Robinson (1999)</xref>, <xref ref-type="bibr" rid="B124">Probst (2001)</xref>, <xref ref-type="bibr" rid="B144">Shea (2007)</xref>, <xref ref-type="bibr" rid="B30">Cowie et al. (2008)</xref>, <xref ref-type="bibr" rid="B153">Stanisic et al. (2010)</xref>, and <xref ref-type="bibr" rid="B49">Foon et al. (2017)</xref>. However <xref ref-type="bibr" rid="B135">Rowson et al. (2010)</xref> observed that Verdcourt, familiar with <italic><tp:taxon-name><tp:taxon-name-part taxon-name-part-type="genus" reg="Allopeas">A.</tp:taxon-name-part><tp:taxon-name-part taxon-name-part-type="species" reg="clavulinum">clavulinum</tp:taxon-name-part></tp:taxon-name></italic> in botanic gardens of the UK, never reported it from East Africa (e.g., <xref ref-type="bibr" rid="B164">Verdcourt 1983</xref>, <xref ref-type="bibr" rid="B166">2000</xref>, <xref ref-type="bibr" rid="B167">2006</xref>). Alternatively an Asian / south-east Asian origin was proposed by <xref ref-type="bibr" rid="B19">Brook et al. (2010)</xref> and <xref ref-type="bibr" rid="B136">Rumi et al. (2010)</xref>. Support for a south-east Asian origin could come from the putative finding of a shell in the Holocene of Thailand (<xref ref-type="bibr" rid="B130">Robba et al. 2007</xref>) and its membership of a molecularly based monophyletic group, including other species from Sri Lanka (<xref ref-type="bibr" rid="B48">Fontanilla et al. 2017</xref>).</p><p>Today, <italic><tp:taxon-name><tp:taxon-name-part taxon-name-part-type="genus" reg="Allopeas">Allopeas</tp:taxon-name-part><tp:taxon-name-part taxon-name-part-type="species" reg="clavulinum">clavulinum</tp:taxon-name-part></tp:taxon-name></italic> occurs in humid tropical and subtropical lowlands across the world. It is reported from the West Indies, South America, West Indian Ocean islands, South and South-east Asia, New Guinea, Australia, and Pacific islands. Outside the tropics and subtropics it only occurs in heated greenhouses or very disturbed habitats, mainly in the northern hemisphere. Indeed it has been reported from North America, Europe, the Middle East, and New Zealand (see Table <xref ref-type="table" rid="T1">1</xref> for details and references). An alleged distinct subspecies <italic><tp:taxon-name><tp:taxon-name-part taxon-name-part-type="genus" reg="Allopeas">Allopeas</tp:taxon-name-part><tp:taxon-name-part taxon-name-part-type="species" reg="clavulinum">clavulinum</tp:taxon-name-part><tp:taxon-name-part taxon-name-part-type="subspecies" reg="kyotoense">kyotoense</tp:taxon-name-part></tp:taxon-name></italic> (Pilsbry &amp; Hirase, 1904) is reported from Korea and Japan (<xref ref-type="bibr" rid="B91">Minato 1988</xref>; <xref ref-type="bibr" rid="B103">Noseworthy et al. 2007</xref>).</p><table-wrap id="T1" position="float" orientation="portrait"><label>Table 1.</label><caption><p>Geographical distribution of <italic><tp:taxon-name><tp:taxon-name-part taxon-name-part-type="genus" reg="Allopeas">Allopeas</tp:taxon-name-part><tp:taxon-name-part taxon-name-part-type="species" reg="clavulinum">clavulinum</tp:taxon-name-part></tp:taxon-name></italic>. Asterisks indicate countries / islands where the species has been recorded only in greenhouses or very disturbed anthropogenic habitats.</p></caption><table id="TID0EAQDI" rules="all"><tbody><tr><th rowspan="1" colspan="1">Regions</th><th rowspan="1" colspan="1">Countries / Islands</th><th rowspan="1" colspan="1">References</th></tr><tr><td rowspan="1" colspan="1">
                      <bold>North America</bold>
                    </td><td rowspan="1" colspan="1">United States*</td><td rowspan="1" colspan="1"><xref ref-type="bibr" rid="B40">Dundee (1974)</xref>, <xref ref-type="bibr" rid="B101">Nekola (2014)</xref></td></tr><tr><td rowspan="1" colspan="1">
                      <bold>West Indies</bold>
                    </td><td rowspan="1" colspan="1">Hispaniola</td><td rowspan="1" colspan="1">
                      <xref ref-type="bibr" rid="B44">Espinosa and Robinson (2021)</xref>
                    </td></tr><tr><td rowspan="1" colspan="1">
                      <bold>South America</bold>
                    </td><td rowspan="1" colspan="1">Brazil and Suriname</td><td rowspan="1" colspan="1"><xref ref-type="bibr" rid="B87">Marcus and Marcus (1968)</xref>, <xref ref-type="bibr" rid="B163">van Regteren Altena (1975)</xref>, <xref ref-type="bibr" rid="B145">Simone (2006)</xref>, <xref ref-type="bibr" rid="B136">Rumi et al. (2010)</xref></td></tr><tr><td rowspan="1" colspan="1">
                      <bold>Europe</bold>
                    </td><td rowspan="1" colspan="1">Austria*, Czech Republic*, Finland*, Germany*, Great Britain*, Ireland*, Italy*, Netherlands* and Sweden*</td><td rowspan="1" colspan="1"><xref ref-type="bibr" rid="B78">Kerney and Cameron (1979)</xref>, <xref ref-type="bibr" rid="B171">von Proschwitz (1994)</xref>, <xref ref-type="bibr" rid="B83">Leiss and Reischütz (1996)</xref>, <xref ref-type="bibr" rid="B65">Horsák et al. (2004</xref>, <xref ref-type="bibr" rid="B66">2020</xref>), <xref ref-type="bibr" rid="B37">Da Sois (2015)</xref>, <xref ref-type="bibr" rid="B128">Reischütz et al. (2018)</xref>, <xref ref-type="bibr" rid="B1">Anderson and Rowson (2020)</xref>, this paper</td></tr><tr><td rowspan="1" colspan="1">
                      <bold>Indian Ocean</bold>
                    </td><td rowspan="1" colspan="1">Madagascar, Mascarene, and Seychelles</td><td rowspan="1" colspan="1"><xref ref-type="bibr" rid="B124">Probst (2001)</xref>, <xref ref-type="bibr" rid="B51">Gerlach (2006)</xref>, <xref ref-type="bibr" rid="B57">Griffiths and Florens (2006)</xref>, <xref ref-type="bibr" rid="B6">Bank and Menkhorst (2008)</xref>, <xref ref-type="bibr" rid="B42">Emberton et al. (2010)</xref></td></tr><tr><td rowspan="1" colspan="1">
                      <bold>West Asia</bold>
                    </td><td rowspan="1" colspan="1">Israel*</td><td rowspan="1" colspan="1">
                      <xref ref-type="bibr" rid="B89">Mienis et al. (2012)</xref>
                    </td></tr><tr><td rowspan="1" colspan="1">
                      <bold>South Asia</bold>
                    </td><td rowspan="1" colspan="1">Nepal</td><td rowspan="1" colspan="1">
                      <xref ref-type="bibr" rid="B21">Budha et al. (2015)</xref>
                    </td></tr><tr><td rowspan="1" colspan="1">
                      <bold>South-East Asia</bold>
                    </td><td rowspan="1" colspan="1">Indonesia, Peninsular Malaysia, Philippines, Sabah in Malaysian Borneo and Singapore</td><td rowspan="1" colspan="1"><xref ref-type="bibr" rid="B63">Ho (1995)</xref>, <xref ref-type="bibr" rid="B49">Foon et al. (2017)</xref>, <xref ref-type="bibr" rid="B113">Phung et al. (2017)</xref>, <xref ref-type="bibr" rid="B104">Nurinsiyaha and Hausdorf (2019)</xref>, <xref ref-type="bibr" rid="B107">Parcon et al. (2020)</xref></td></tr><tr><td rowspan="1" colspan="1">
                      <bold>Oceania</bold>
                    </td><td rowspan="1" colspan="1">Australia, New Guinea, New Zealand* and Pacific islands (American Samoa, Chilean Islands: Rapa Nui, Cook Islands, Fiji, French Polynesia, Hawaii, Norfolk Island, Pitcairn Islands and Tonga)</td><td rowspan="1" colspan="1">Anonymous undated, <xref ref-type="bibr" rid="B159">van Benthem Jutting (1964)</xref>, <xref ref-type="bibr" rid="B151">Solem (1989)</xref>, <xref ref-type="bibr" rid="B28">Cowie (2000</xref>, <xref ref-type="bibr" rid="B29">2001</xref>), <xref ref-type="bibr" rid="B144">Shea (2007)</xref>, <xref ref-type="bibr" rid="B152">Stanisic et al. (2007</xref>, <xref ref-type="bibr" rid="B153">2010</xref>), <xref ref-type="bibr" rid="B19">Brook et al. (2010)</xref>, <xref ref-type="bibr" rid="B18">Brook (2014)</xref>, <xref ref-type="bibr" rid="B31">Cowie et al. (2017)</xref>, <xref ref-type="bibr" rid="B88">Maynard et al. (2018)</xref>, <xref ref-type="bibr" rid="B106">Osorio (2018)</xref></td></tr></tbody></table></table-wrap><p>The genital anatomy of <italic><tp:taxon-name><tp:taxon-name-part taxon-name-part-type="genus" reg="Allopeas">Allopeas</tp:taxon-name-part></tp:taxon-name></italic> species is poorly understood. Earlier studies have been performed on specimens of <italic><tp:taxon-name><tp:taxon-name-part taxon-name-part-type="genus" reg="Allopeas">Allopeas</tp:taxon-name-part><tp:taxon-name-part taxon-name-part-type="species" reg="gracile">gracile</tp:taxon-name-part></tp:taxon-name></italic> (Hutton, 1834) from Puerto Rico (<xref ref-type="bibr" rid="B5">Baker 1945</xref>; Baker in <xref ref-type="bibr" rid="B119">Pilsbry 1946</xref>) and Suriname (<xref ref-type="bibr" rid="B54">Gittenberger and van Bruggen 2013</xref>), <italic><tp:taxon-name><tp:taxon-name-part taxon-name-part-type="genus" reg="Allopeas">Allopeas</tp:taxon-name-part><tp:taxon-name-part taxon-name-part-type="species" reg="clavulinum">clavulinum</tp:taxon-name-part></tp:taxon-name></italic> from Scotland (<xref ref-type="bibr" rid="B5">Baker 1945</xref>; Baker in <xref ref-type="bibr" rid="B119">Pilsbry 1946</xref>) and Brazil (<xref ref-type="bibr" rid="B87">Marcus and Marcus 1968</xref>), <italic><tp:taxon-name><tp:taxon-name-part taxon-name-part-type="genus" reg="Allopeas">Allopeas</tp:taxon-name-part><tp:taxon-name-part taxon-name-part-type="species" reg="mauritianum">mauritianum</tp:taxon-name-part></tp:taxon-name></italic> (Pfeiffer, 1853) from Mauritius (<xref ref-type="bibr" rid="B5">Baker 1945</xref>; Baker in <xref ref-type="bibr" rid="B119">Pilsbry 1946</xref>) and <italic><tp:taxon-name><tp:taxon-name-part taxon-name-part-type="genus" reg="Allopeas">Allopeas</tp:taxon-name-part></tp:taxon-name></italic> “spec. 2 and <italic><tp:taxon-name><tp:taxon-name-part taxon-name-part-type="genus" reg="Allopeas">Allopeas</tp:taxon-name-part></tp:taxon-name></italic> spec. 3” from Pemba (<xref ref-type="bibr" rid="B54">Gittenberger and van Bruggen 2013</xref>). The overall distal genitalia organisation of our specimens (Figs <xref ref-type="fig" rid="F2">9</xref>–<xref ref-type="fig" rid="F3">12</xref>) is consistent with that described in <italic><tp:taxon-name><tp:taxon-name-part taxon-name-part-type="genus" reg="Allopeas">Allopeas</tp:taxon-name-part><tp:taxon-name-part taxon-name-part-type="species" reg="gracile">gracile</tp:taxon-name-part></tp:taxon-name></italic> (<xref ref-type="bibr" rid="B5">Baker 1945</xref>: 88–89; Baker in <xref ref-type="bibr" rid="B119">Pilsbry 1946</xref>: 178, fig. 84.9; <xref ref-type="bibr" rid="B54">Gittenberger and van Bruggen 2013</xref>: 255, fig. 10), <italic><tp:taxon-name><tp:taxon-name-part taxon-name-part-type="genus" reg="Allopeas">Allopeas</tp:taxon-name-part><tp:taxon-name-part taxon-name-part-type="species" reg="clavulinum">clavulinum</tp:taxon-name-part></tp:taxon-name></italic> (Baker in <xref ref-type="bibr" rid="B119">Pilsbry 1946</xref>: fig. 84.6; <xref ref-type="bibr" rid="B87">Marcus and Marcus 1968</xref>: fig. 9), <italic><tp:taxon-name><tp:taxon-name-part taxon-name-part-type="genus" reg="Allopeas">Allopeas</tp:taxon-name-part></tp:taxon-name></italic> spec. 2 (<xref ref-type="bibr" rid="B54">Gittenberger and van Bruggen 2013</xref>: 254–255, fig. 11) and <italic><tp:taxon-name><tp:taxon-name-part taxon-name-part-type="genus" reg="Allopeas">Allopeas</tp:taxon-name-part></tp:taxon-name></italic> spec. 3 (<xref ref-type="bibr" rid="B54">Gittenberger and van Bruggen 2013</xref>: 255, fig. 12). However the relationships between the penial sheath and the vas deferens seem different from what was illustrated by <xref ref-type="bibr" rid="B87">Marcus and Marcus (1968)</xref>, the only authors to describe them: according to <xref ref-type="bibr" rid="B87">Marcus and Marcus (1968</xref>: fig. 9) the vas deferens runs externally to the penial sheath whereas we found that it runs internally. The proximal penial complex consists of a short bulbous epiphallus and thin walled penial caecum with a branch of the penial retractor on the proximal tip of each (Figs <xref ref-type="fig" rid="F3">13</xref>, <xref ref-type="fig" rid="F4">15</xref>, <xref ref-type="fig" rid="F4">16</xref>). The epiphallus and the penial caecum are so closely juxtaposed as to resemble a usual proximal penis tip with an undivided penial retractor joined to it (Figs <xref ref-type="fig" rid="F2">9</xref>–<xref ref-type="fig" rid="F3">12</xref>). This arrangement matches that already described in <italic><tp:taxon-name><tp:taxon-name-part taxon-name-part-type="genus" reg="Allopeas">Allopeas</tp:taxon-name-part><tp:taxon-name-part taxon-name-part-type="species" reg="gracile">gracile</tp:taxon-name-part></tp:taxon-name></italic> (<xref ref-type="bibr" rid="B5">Baker 1945</xref>: 88; Baker in <xref ref-type="bibr" rid="B119">Pilsbry 1946</xref>: 178, fig. 84.10), <italic><tp:taxon-name><tp:taxon-name-part taxon-name-part-type="genus" reg="Allopeas">Allopeas</tp:taxon-name-part><tp:taxon-name-part taxon-name-part-type="species" reg="clavulinum">clavulinum</tp:taxon-name-part></tp:taxon-name></italic> (<xref ref-type="bibr" rid="B5">Baker 1945</xref>: 90; Baker in <xref ref-type="bibr" rid="B119">Pilsbry 1946</xref>: 180, fig. 84.6; <xref ref-type="bibr" rid="B87">Marcus and Marcus 1968</xref>: fig. 9), <italic><tp:taxon-name><tp:taxon-name-part taxon-name-part-type="genus" reg="Allopeas">Allopeas</tp:taxon-name-part><tp:taxon-name-part taxon-name-part-type="species" reg="mauritianum">mauritianum</tp:taxon-name-part></tp:taxon-name></italic> (<xref ref-type="bibr" rid="B5">Baker 1945</xref>: 90; Baker in <xref ref-type="bibr" rid="B119">Pilsbry 1946</xref>: 180) and <italic><tp:taxon-name><tp:taxon-name-part taxon-name-part-type="genus" reg="Allopeas">Allopeas</tp:taxon-name-part></tp:taxon-name></italic> spec. 2 (<xref ref-type="bibr" rid="B54">Gittenberger and van Bruggen 2013</xref>: 255, fig. 11b). However there seems to be some variation, especially in the structure of the penial caecum between these species: <italic><tp:taxon-name><tp:taxon-name-part taxon-name-part-type="genus" reg="Allopeas">Allopeas</tp:taxon-name-part><tp:taxon-name-part taxon-name-part-type="species" reg="gracile">gracile</tp:taxon-name-part></tp:taxon-name></italic> and <italic><tp:taxon-name><tp:taxon-name-part taxon-name-part-type="genus" reg="Allopeas">Allopeas</tp:taxon-name-part><tp:taxon-name-part taxon-name-part-type="species" reg="mauritianum">mauritianum</tp:taxon-name-part></tp:taxon-name></italic> have a robust penial caecum, large at the base and progressively tapering towards the tip (for <italic><tp:taxon-name><tp:taxon-name-part taxon-name-part-type="genus" reg="Allopeas">Allopeas</tp:taxon-name-part><tp:taxon-name-part taxon-name-part-type="species" reg="gracile">gracile</tp:taxon-name-part></tp:taxon-name></italic>, see Baker in <xref ref-type="bibr" rid="B119">Pilsbry 1946</xref>: fig. 84.10; <xref ref-type="bibr" rid="B54">Gittenberger and van Bruggen 2013</xref>; for <italic><tp:taxon-name><tp:taxon-name-part taxon-name-part-type="genus" reg="Allopeas">Allopeas</tp:taxon-name-part><tp:taxon-name-part taxon-name-part-type="species" reg="mauritianum">mauritianum</tp:taxon-name-part></tp:taxon-name></italic>, see Baker in <xref ref-type="bibr" rid="B119">Pilsbry 1946</xref>: fig. 84.3), whereas <italic><tp:taxon-name><tp:taxon-name-part taxon-name-part-type="genus" reg="Allopeas">Allopeas</tp:taxon-name-part><tp:taxon-name-part taxon-name-part-type="species" reg="clavulinum">clavulinum</tp:taxon-name-part></tp:taxon-name></italic> has a long slender penial caecum almost uniform in diameter, thin along its entire length (Baker in <xref ref-type="bibr" rid="B119">Pilsbry 1946</xref>: fig. 84.4; <xref ref-type="bibr" rid="B87">Marcus and Marcus 1968</xref>: fig. 9). Based on penial caecum structure, our specimens apparently do not match those assigned to <italic><tp:taxon-name><tp:taxon-name-part taxon-name-part-type="genus" reg="Allopeas">Allopeas</tp:taxon-name-part><tp:taxon-name-part taxon-name-part-type="species" reg="clavulinum">clavulinum</tp:taxon-name-part></tp:taxon-name></italic> but are more similar to those assigned to <italic><tp:taxon-name><tp:taxon-name-part taxon-name-part-type="genus" reg="Allopeas">Allopeas</tp:taxon-name-part><tp:taxon-name-part taxon-name-part-type="species" reg="mauritianum">mauritianum</tp:taxon-name-part></tp:taxon-name></italic>. As already rightly observed by <xref ref-type="bibr" rid="B54">Gittenberger and van Bruggen (2013)</xref>, it is not clear whether these differences are due to individual variation or to phylogenetic divergence. The relationships between these taxa are also uncertain, as is whether these names have been used consistently in the literature. Although they are currently regarded as synonyms (<xref ref-type="bibr" rid="B96">MolluscaBase eds 2024b</xref>), their status and relationships are still not clear and may only be defined after the designation of neotypes and study of an appropriate number of populations using an integrative approach with conchological, anatomical and molecular characters. For now we consider this species according to its current concept (e.g., <xref ref-type="bibr" rid="B66">Horsák et al. 2020</xref>).</p><p><italic><tp:taxon-name><tp:taxon-name-part taxon-name-part-type="genus" reg="Allopeas">Allopeas</tp:taxon-name-part><tp:taxon-name-part taxon-name-part-type="species" reg="clavulinum">clavulinum</tp:taxon-name-part></tp:taxon-name></italic> has been found in the tropical greenhouse of <named-content xmlns:xlink="http://www.w3.org/1999/xlink" content-type="dwc:institutional_code" xlink:title="Science Museum of Trentoe" xlink:href="http://grbio.org/institution/museo-delle-scienze-0" xlink:type="simple">MUSE</named-content>, where it is the commonest and most abundant achatinid species, and in the Biodiversity Garden (Botanical Garden of Padua), where it is rather uncommon. This is the first report from Italy.</p></tp:treatment-sec><ref-list><ref id="B149"><mixed-citation xmlns:xlink="http://www.w3.org/1999/xlink" xlink:type="simple"><person-group><name name-style="western"><surname>Smith</surname><given-names>BJ</given-names></name></person-group> (<year>1992</year>) Non-marine <tp:taxon-name><tp:taxon-name-part taxon-name-part-type="phylum">Mollusca</tp:taxon-name-part></tp:taxon-name>. Zoological catalogue of Australia, 8. Australian Government Publishing Service (AGPS), Canberra, Australia, [xi +] 399 pp.</mixed-citation></ref><ref id="B78"><mixed-citation xmlns:xlink="http://www.w3.org/1999/xlink" xlink:type="simple"><person-group><name name-style="western"><surname>Kerney</surname><given-names>MP</given-names></name><name name-style="western"><surname>Cameron</surname><given-names>RAD</given-names></name></person-group> (<year>1979</year>) <source>A field guide to the land snails of Britain and north-west Europe.</source><publisher-name>Collins</publisher-name>, <publisher-loc>London</publisher-loc>, <size units="page">288 pp</size>.</mixed-citation></ref><ref id="B121"><mixed-citation xmlns:xlink="http://www.w3.org/1999/xlink" xlink:type="simple"><person-group><name name-style="western"><surname>Potiez</surname><given-names>VLV</given-names></name><name name-style="western"><surname>Michaud</surname><given-names>ALG</given-names></name></person-group> (<year>1838</year>) Galerie des mollusques, ou catalogue méthodique, descriptif et raisonné des mollusques et coquilles du Muséum de Douai. Tome 1, xxxvi + 560 + 4 pp (Relevé des genres manquants; Errata). Atlas, 56 pp, 37 pls. Baillière, Paris.</mixed-citation></ref><ref id="B57"><mixed-citation xmlns:xlink="http://www.w3.org/1999/xlink" xlink:type="simple"><person-group><name name-style="western"><surname>Griffiths</surname><given-names>OL</given-names></name><name name-style="western"><surname>Florens</surname><given-names>VFB</given-names></name></person-group> (<year>2006</year>) <source>A field guide to the non-marine molluscs of the Mascarene Islands (Mauritius, Réunion and Rodrigues) and the northern dependencies of Mauritius.</source><publisher-name>Bioculture Press</publisher-name>, <publisher-loc>Mauritius</publisher-loc>, <size units="page">188 pp</size>.</mixed-citation></ref><ref id="B131"><mixed-citation xmlns:xlink="http://www.w3.org/1999/xlink" xlink:type="simple"><person-group><name name-style="western"><surname>Robinson</surname><given-names>DG</given-names></name></person-group> (<year>1999</year>) <article-title>Alien invasions: The effects of the global economy on non-marine gastropod introductions into the United States.</article-title><source>Malacologia</source><volume>41</volume>: <fpage>413</fpage>–<lpage>438</lpage>.</mixed-citation></ref><ref id="B124"><mixed-citation xmlns:xlink="http://www.w3.org/1999/xlink" xlink:type="simple"><person-group><name name-style="western"><surname>Probst</surname><given-names>J-M</given-names></name></person-group> (<year>2001</year>) <article-title>Description de quelques taxons de la faune malacologique introduite de La Réunion.</article-title><source>Bulletin Phaethon</source><volume>13</volume>: <fpage>1</fpage>–<lpage>3</lpage>.</mixed-citation></ref><ref id="B144"><mixed-citation xmlns:xlink="http://www.w3.org/1999/xlink" xlink:type="simple"><person-group><name name-style="western"><surname>Shea</surname><given-names>M</given-names></name></person-group> (<year>2007</year>) <article-title>Exotic snails and slugs found in Australia.</article-title><source>Malacological Society of Australasia Newsletter</source><volume>131</volume>: <fpage>3</fpage>–<lpage>11</lpage>.</mixed-citation></ref><ref id="B30"><mixed-citation xmlns:xlink="http://www.w3.org/1999/xlink" xlink:type="simple"><person-group><name name-style="western"><surname>Cowie</surname><given-names>RH</given-names></name><name name-style="western"><surname>Hayes</surname><given-names>KA</given-names></name><name name-style="western"><surname>Tran</surname><given-names>CT</given-names></name><name name-style="western"><surname>Meyer</surname><given-names>WM III</given-names></name></person-group> (<year>2008</year>) <article-title>The horticultural industry as a vector of alien snails and slugs: Widespread invasions in Hawaii.</article-title><source>International Journal of Pest Management</source><volume>54</volume>(<issue>4</issue>): <fpage>267</fpage>–<lpage>276</lpage>. <ext-link xlink:href="10.1080/09670870802403986" ext-link-type="doi" xlink:type="simple">https://doi.org/10.1080/09670870802403986</ext-link></mixed-citation></ref><ref id="B153"><mixed-citation xmlns:xlink="http://www.w3.org/1999/xlink" xlink:type="simple"><person-group><name name-style="western"><surname>Stanisic</surname><given-names>J</given-names></name><name name-style="western"><surname>Shea</surname><given-names>M</given-names></name><name name-style="western"><surname>Potter</surname><given-names>D</given-names></name><name name-style="western"><surname>Griffiths</surname><given-names>O</given-names></name></person-group> (<year>2010</year>) <source>Australian land snails volume 1. A field guide to eastern Australian species.</source><publisher-name>Mauritius</publisher-name>, <publisher-loc>Bioculture Press for the Australian Museum</publisher-loc>, <size units="page">591 pp</size>.</mixed-citation></ref><ref id="B49"><mixed-citation xmlns:xlink="http://www.w3.org/1999/xlink" xlink:type="simple"><person-group><name name-style="western"><surname>Foon</surname><given-names>JK</given-names></name><name name-style="western"><surname>Clements</surname><given-names>GR</given-names></name><name name-style="western"><surname>Liew</surname><given-names>T-S</given-names></name></person-group> (<year>2017</year>) <article-title>Diversity and biogeography of land snails (<tp:taxon-name><tp:taxon-name-part taxon-name-part-type="phylum">Mollusca</tp:taxon-name-part></tp:taxon-name>, <tp:taxon-name><tp:taxon-name-part taxon-name-part-type="class">Gastropoda</tp:taxon-name-part></tp:taxon-name>) in the limestone hills of Perak, Peninsular Malaysia.</article-title><source>ZooKeys</source><volume>682</volume>: <fpage>1</fpage>–<lpage>94</lpage>. <ext-link xlink:href="10.3897/zookeys.682.12999" ext-link-type="doi" xlink:type="simple">https://doi.org/10.3897/zookeys.682.12999</ext-link></mixed-citation></ref><ref id="B135"><mixed-citation xmlns:xlink="http://www.w3.org/1999/xlink" xlink:type="simple"><person-group><name name-style="western"><surname>Rowson</surname><given-names>B</given-names></name><name name-style="western"><surname>Warren</surname><given-names>BH</given-names></name><name name-style="western"><surname>Ngereza</surname><given-names>CF</given-names></name></person-group> (<year>2010</year>) <article-title>Terrestrial molluscs of Pemba Island, Zanzibar, Tanzania, and its status as an “oceanic” island.</article-title><source>ZooKeys</source><volume>70</volume>: <fpage>1</fpage>–<lpage>39</lpage>. <ext-link xlink:href="10.3897/zookeys.70.762" ext-link-type="doi" xlink:type="simple">https://doi.org/10.3897/zookeys.70.762</ext-link></mixed-citation></ref><ref id="B164"><mixed-citation xmlns:xlink="http://www.w3.org/1999/xlink" xlink:type="simple"><person-group><name name-style="western"><surname>Verdcourt</surname><given-names>B</given-names></name></person-group> (<year>1983</year>) <article-title>A list of the non-marine <tp:taxon-name><tp:taxon-name-part taxon-name-part-type="phylum">Mollusca</tp:taxon-name-part></tp:taxon-name> of East Africa (Kenya, Uganda, Tanzania, excluding Lake Malawi).</article-title><source><tp:taxon-name><tp:taxon-name-part taxon-name-part-type="genus">Achatina</tp:taxon-name-part></tp:taxon-name></source><volume>11</volume>: <fpage>200</fpage>–<lpage>239</lpage>.</mixed-citation></ref><ref id="B166"><mixed-citation xmlns:xlink="http://www.w3.org/1999/xlink" xlink:type="simple"><person-group><name name-style="western"><surname>Verdcourt</surname><given-names>B</given-names></name></person-group> (<year>2000</year>) <article-title>Molluscs.</article-title> In: <person-group><name name-style="western"><surname>Burgess</surname><given-names>ND</given-names></name><name name-style="western"><surname>Clarke</surname><given-names>GP</given-names></name></person-group> (<role>Eds</role>) <issue-title>Coastal Forests of Eastern Africa.</issue-title><source>IUCN, Gland, Switzerland</source>, <fpage>219</fpage>–<lpage>224</lpage>. <ext-link xlink:href="10.1111/j.1095-8312.1998.tb00337.x" ext-link-type="doi" xlink:type="simple">https://doi.org/10.1111/j.1095-8312.1998.tb00337.x</ext-link></mixed-citation></ref><ref id="B167"><mixed-citation xmlns:xlink="http://www.w3.org/1999/xlink" xlink:type="simple"><person-group><name name-style="western"><surname>Verdcourt</surname><given-names>B</given-names></name></person-group> (<year>2006</year>) <source>A revised list of the non-marine mollusca of East Africa (Kenya, Tanzania and Uganda, excluding Lake Malawi).</source><publisher-name>B Verdcourt</publisher-name>, <publisher-loc>Maidenhead, UK</publisher-loc>, <size units="page">75 pp</size>.</mixed-citation></ref><ref id="B19"><mixed-citation xmlns:xlink="http://www.w3.org/1999/xlink" xlink:type="simple"><person-group><name name-style="western"><surname>Brook</surname><given-names>FJ</given-names></name><name name-style="western"><surname>Walter</surname><given-names>RK</given-names></name><name name-style="western"><surname>Craig</surname><given-names>JA</given-names></name></person-group> (<year>2010</year>) <article-title>Changes in the terrestrial molluscan fauna of Miti’āro, southern Cook Islands.</article-title><source>Tuhinga</source><volume>21</volume>: <fpage>75</fpage>–<lpage>98</lpage>.</mixed-citation></ref><ref id="B136"><mixed-citation xmlns:xlink="http://www.w3.org/1999/xlink" xlink:type="simple"><person-group><name name-style="western"><surname>Rumi</surname><given-names>A</given-names></name><name name-style="western"><surname>Sánchez</surname><given-names>J</given-names></name><name name-style="western"><surname>Ferrando</surname><given-names>NS</given-names></name></person-group> (<year>2010</year>) <article-title><italic><tp:taxon-name><tp:taxon-name-part taxon-name-part-type="genus">Theba</tp:taxon-name-part><tp:taxon-name-part taxon-name-part-type="species">pisana</tp:taxon-name-part></tp:taxon-name></italic> (Müller, 1774) (<tp:taxon-name><tp:taxon-name-part taxon-name-part-type="class">Gastropoda</tp:taxon-name-part></tp:taxon-name>, <tp:taxon-name><tp:taxon-name-part taxon-name-part-type="family">Helicidae</tp:taxon-name-part></tp:taxon-name>) and other alien land molluscs species in Argentina.</article-title><source>Biological Invasions</source><volume>12</volume>: <fpage>2985</fpage>–<lpage>2990</lpage>. <ext-link xlink:href="10.1007/s10530-010-9715-x" ext-link-type="doi" xlink:type="simple">https://doi.org/10.1007/s10530-010-9715-x</ext-link></mixed-citation></ref><ref id="B130"><mixed-citation xmlns:xlink="http://www.w3.org/1999/xlink" xlink:type="simple"><person-group><name name-style="western"><surname>Robba</surname><given-names>E</given-names></name><name name-style="western"><surname>Di Geronimo</surname><given-names>I</given-names></name><name name-style="western"><surname>Chaimanee</surname><given-names>N</given-names></name><name name-style="western"><surname>Negri</surname><given-names>MP</given-names></name><name name-style="western"><surname>Sanfilippo</surname><given-names>R</given-names></name></person-group> (<year>2007</year>) Holocene and Recent shallow soft-bottom mollusks from the Western Gulf of Thailand: Park Phanang Bay and additions to Phetchaburi fauna. Bollettino Malacologico 43(numero speciale): 1–98.</mixed-citation></ref><ref id="B48"><mixed-citation xmlns:xlink="http://www.w3.org/1999/xlink" xlink:type="simple"><person-group><name name-style="western"><surname>Fontanilla</surname><given-names>IK</given-names></name><name name-style="western"><surname>Naggs</surname><given-names>F</given-names></name><name name-style="western"><surname>Wade</surname><given-names>CM</given-names></name></person-group> (<year>2017</year>) <article-title>Molecular phylogeny of the <tp:taxon-name><tp:taxon-name-part taxon-name-part-type="superfamily">Achatinoidea</tp:taxon-name-part></tp:taxon-name> (<tp:taxon-name><tp:taxon-name-part taxon-name-part-type="phylum">Mollusca</tp:taxon-name-part></tp:taxon-name>: <tp:taxon-name><tp:taxon-name-part taxon-name-part-type="class">Gastropoda</tp:taxon-name-part></tp:taxon-name>).</article-title><source>Molecular Phylogenetics and Evolution</source><volume>114</volume>: <fpage>382</fpage>–<lpage>385</lpage>. <ext-link xlink:href="10.1016/j.ympev.2017.06.014" ext-link-type="doi" xlink:type="simple">https://doi.org/10.1016/j.ympev.2017.06.014</ext-link></mixed-citation></ref><ref id="B40"><mixed-citation xmlns:xlink="http://www.w3.org/1999/xlink" xlink:type="simple"><person-group><name name-style="western"><surname>Dundee</surname><given-names>DS</given-names></name></person-group> (<year>1974</year>) <article-title>Catalog of introduced molluscs of eastern North America (North of Mexico).</article-title><source>Sterkiana</source><volume>55</volume>: <fpage>1</fpage>–<lpage>37</lpage>.</mixed-citation></ref><ref id="B101"><mixed-citation xmlns:xlink="http://www.w3.org/1999/xlink" xlink:type="simple"><person-group><name name-style="western"><surname>Nekola</surname><given-names>JC</given-names></name></person-group> (<year>2014</year>) <article-title>Overview of the North American terrestrial gastropod fauna.</article-title><source>American Malacological Bulletin</source><volume>32</volume>(<issue>2</issue>): <fpage>225</fpage>–<lpage>235</lpage>. <ext-link xlink:href="10.4003/006.032.0203" ext-link-type="doi" xlink:type="simple">https://doi.org/10.4003/006.032.0203</ext-link></mixed-citation></ref><ref id="B44"><mixed-citation xmlns:xlink="http://www.w3.org/1999/xlink" xlink:type="simple"><person-group><name name-style="western"><surname>Espinosa</surname><given-names>JA</given-names></name><name name-style="western"><surname>Robinson</surname><given-names>DG</given-names></name></person-group> (<year>2021</year>) <article-title>Annotated checklist of the terrestrial mollusks (<tp:taxon-name><tp:taxon-name-part taxon-name-part-type="phylum">Mollusca</tp:taxon-name-part></tp:taxon-name>: <tp:taxon-name><tp:taxon-name-part taxon-name-part-type="class">Gastropoda</tp:taxon-name-part></tp:taxon-name>) from Hispaniola Island.</article-title><source>Novitates Caribaea</source><volume>17</volume>(<issue>17</issue>): <fpage>71</fpage>–<lpage>146</lpage>. <ext-link xlink:href="10.33800/nc.vi17.250" ext-link-type="doi" xlink:type="simple">https://doi.org/10.33800/nc.vi17.250</ext-link></mixed-citation></ref><ref id="B87"><mixed-citation xmlns:xlink="http://www.w3.org/1999/xlink" xlink:type="simple"><person-group><name name-style="western"><surname>Marcus</surname><given-names>E</given-names></name><name name-style="western"><surname>Marcus</surname><given-names>E</given-names></name></person-group> (<year>1968</year>) <article-title>Über einige <tp:taxon-name><tp:taxon-name-part taxon-name-part-type="family">Subulinidae</tp:taxon-name-part></tp:taxon-name> (<tp:taxon-name><tp:taxon-name-part taxon-name-part-type="infraclass">Pulmonata</tp:taxon-name-part></tp:taxon-name> von Sao Paulo).</article-title><source>Beiträge zur Neotropischen Fauna</source><volume>5</volume>(<issue>3</issue>): <fpage>186</fpage>–<lpage>208</lpage>. <ext-link xlink:href="10.1080/01650526809360407" ext-link-type="doi" xlink:type="simple">https://doi.org/10.1080/01650526809360407</ext-link></mixed-citation></ref><ref id="B163"><mixed-citation xmlns:xlink="http://www.w3.org/1999/xlink" xlink:type="simple"><person-group><name name-style="western"><surname>van Regteren Altena</surname><given-names>CO</given-names></name></person-group> (<year>1975</year>) Land <tp:taxon-name><tp:taxon-name-part taxon-name-part-type="class">Gastropoda</tp:taxon-name-part></tp:taxon-name> of Suriname, with the description of a new species of <italic><tp:taxon-name><tp:taxon-name-part taxon-name-part-type="genus">Nesopupa</tp:taxon-name-part></tp:taxon-name></italic>. Basteria 39(3/6): 29–50.</mixed-citation></ref><ref id="B145"><mixed-citation xmlns:xlink="http://www.w3.org/1999/xlink" xlink:type="simple"><person-group><name name-style="western"><surname>Simone</surname><given-names>LRL</given-names></name></person-group> (<year>2006</year>) <source>Land and freshwater molluscs of Brazil.</source><publisher-name>EGB</publisher-name>, <publisher-loc>São Paulo</publisher-loc>, <size units="page">390 pp</size>.</mixed-citation></ref><ref id="B171"><mixed-citation xmlns:xlink="http://www.w3.org/1999/xlink" xlink:type="simple"><person-group><name name-style="western"><surname>von Proschwitz</surname><given-names>T</given-names></name></person-group> (<year>1994</year>) <article-title><italic><tp:taxon-name><tp:taxon-name-part taxon-name-part-type="genus">Lamellaxis</tp:taxon-name-part><tp:taxon-name-part taxon-name-part-type="species">clavulinus</tp:taxon-name-part></tp:taxon-name></italic> (Potiez &amp; Michaud) as a greenhouse species in Sweden.</article-title><source>Journal of Conchology</source><volume>35</volume>(<issue>2</issue>): <fpage>184</fpage>–<lpage>185</lpage>.</mixed-citation></ref><ref id="B83"><mixed-citation xmlns:xlink="http://www.w3.org/1999/xlink" xlink:type="simple"><person-group><name name-style="western"><surname>Leiss</surname><given-names>A</given-names></name><name name-style="western"><surname>Reischütz</surname><given-names>PL</given-names></name></person-group> (<year>1996</year>) <article-title>Ein Beitrag zur Kenntnis der Molluskenfauna der Gewächshäuser in Wien und Niederösterreich.</article-title><source>Wissenschaftliche Mitteilungen Niederösterreichisches Landesmuseum</source><volume>9</volume>: <fpage>173</fpage>–<lpage>184</lpage>.</mixed-citation></ref><ref id="B65"><mixed-citation xmlns:xlink="http://www.w3.org/1999/xlink" xlink:type="simple"><person-group><name name-style="western"><surname>Horsák</surname><given-names>M</given-names></name><name name-style="western"><surname>Dvořák</surname><given-names>L</given-names></name><name name-style="western"><surname>Juřičková</surname><given-names>L</given-names></name></person-group> (<year>2004</year>) <article-title>Greenhouse gastropods of the Czech Republic: Current stage of research.</article-title><source>Malacological Newsletter</source><volume>22</volume>: <fpage>141</fpage>–<lpage>147</lpage>.</mixed-citation></ref><ref id="B66"><mixed-citation xmlns:xlink="http://www.w3.org/1999/xlink" xlink:type="simple"><person-group><name name-style="western"><surname>Horsák</surname><given-names>M</given-names></name><name name-style="western"><surname>Naggs</surname><given-names>F</given-names></name><name name-style="western"><surname>Backeljau</surname><given-names>T</given-names></name></person-group> (<year>2020</year>) <article-title><italic><tp:taxon-name><tp:taxon-name-part taxon-name-part-type="genus">Paropeas</tp:taxon-name-part><tp:taxon-name-part taxon-name-part-type="species">achatinaceum</tp:taxon-name-part></tp:taxon-name></italic> (Pfeiffer, 1846) and other alien subulinine and opeatine land snails in European greenhouses (<tp:taxon-name><tp:taxon-name-part taxon-name-part-type="class">Gastropoda</tp:taxon-name-part></tp:taxon-name>, <tp:taxon-name><tp:taxon-name-part taxon-name-part-type="family">Achatinidae</tp:taxon-name-part></tp:taxon-name>).</article-title><source>Malacologia</source><volume>63</volume>(<issue>1</issue>): <fpage>123</fpage>–<lpage>130</lpage>. <ext-link xlink:href="10.4002/040.063.0112" ext-link-type="doi" xlink:type="simple">https://doi.org/10.4002/040.063.0112</ext-link></mixed-citation></ref><ref id="B37"><mixed-citation xmlns:xlink="http://www.w3.org/1999/xlink" xlink:type="simple"><person-group><name name-style="western"><surname>Da Sois</surname><given-names>L</given-names></name></person-group> (<year>2015</year>) Greenhouse gastropods of the Hortus botanicus Leiden (distribution) and other experiences in the Botanical Garden. Bachelor Thesis, University of Padova, Padova, Italy. <ext-link xlink:href="http://tesi.cab.unipd.it/61106/1/Bacheor_thesis_Luca_Da_Sois.pdf" ext-link-type="uri" xlink:type="simple">http://tesi.cab.unipd.it/61106/1/Bacheor_thesis_Luca_Da_Sois.pdf</ext-link> [Accessed on 12.11.2023]</mixed-citation></ref><ref id="B128"><mixed-citation xmlns:xlink="http://www.w3.org/1999/xlink" xlink:type="simple"><person-group><name name-style="western"><surname>Reischütz</surname><given-names>A</given-names></name><name name-style="western"><surname>Reischütz</surname><given-names>PL</given-names></name><name name-style="western"><surname>Richling</surname><given-names>I</given-names></name><name name-style="western"><surname>Gilli</surname><given-names>C</given-names></name></person-group> (<year>2018</year>) <article-title>Die Molluskenfauna des Botanischen Gartens der Universität Wien. 2: Die Mollusken der Glashäuser.</article-title><source>Nachrichtenblatt der Ersten Vorarlberger Malakologischen Gesellschaft</source><volume>25</volume>: <fpage>31</fpage>–<lpage>41</lpage>.</mixed-citation></ref><ref id="B1"><mixed-citation xmlns:xlink="http://www.w3.org/1999/xlink" xlink:type="simple"><person-group><name name-style="western"><surname>Anderson</surname><given-names>R</given-names></name><name name-style="western"><surname>Rowson</surname><given-names>B</given-names></name></person-group> (<year>2020</year>) Annotated list of the non-marine <tp:taxon-name><tp:taxon-name-part taxon-name-part-type="phylum">Mollusca</tp:taxon-name-part></tp:taxon-name> of Britain and Ireland. <ext-link xlink:href="https://conchsoc.org/sites/default/files/MolluscWorld/Anderson-2008.pdf" ext-link-type="uri" xlink:type="simple">https://conchsoc.org/sites/default/files/MolluscWorld/Anderson-2008.pdf</ext-link> [Accessed on 02.02.2023]</mixed-citation></ref><ref id="B51"><mixed-citation xmlns:xlink="http://www.w3.org/1999/xlink" xlink:type="simple"><person-group><name name-style="western"><surname>Gerlach</surname><given-names>J</given-names></name></person-group> (<year>2006</year>) <source>Terrestrial and freshwater <tp:taxon-name><tp:taxon-name-part taxon-name-part-type="phylum">Mollusca</tp:taxon-name-part></tp:taxon-name> of the Seychelles Islands.</source><publisher-name>Backhuys</publisher-name>, <publisher-loc>Leiden</publisher-loc>, <size units="page">141 pp</size>.</mixed-citation></ref><ref id="B6"><mixed-citation xmlns:xlink="http://www.w3.org/1999/xlink" xlink:type="simple"><person-group><name name-style="western"><surname>Bank</surname><given-names>RA</given-names></name><name name-style="western"><surname>Menkhorst</surname><given-names>HPMG</given-names></name></person-group> (<year>2008</year>) <article-title>Notes on the nomenclature of some land- and freshwater molluscs of the Seychelles, with consequences for taxa from Africa, Madagascar, India, the Philippines, Jamaica, and Europe.</article-title><source>Basteria</source><volume>72</volume>: <fpage>93</fpage>–<lpage>110</lpage>.</mixed-citation></ref><ref id="B42"><mixed-citation xmlns:xlink="http://www.w3.org/1999/xlink" xlink:type="simple"><person-group><name name-style="western"><surname>Emberton</surname><given-names>CK</given-names></name><name name-style="western"><surname>Slapcinsky</surname><given-names>J</given-names></name><name name-style="western"><surname>Campbell</surname><given-names>CA</given-names></name><name name-style="western"><surname>Rakotondrazafy</surname><given-names>JA</given-names></name><name name-style="western"><surname>Andriamiarison</surname><given-names>TN</given-names></name><name name-style="western"><surname>Emberton</surname><given-names>JD</given-names></name></person-group> (<year>2010</year>) <article-title>Terrestrial mollusks of Andriantantely Massif, eastern Madagascar, with descriptions of 36 new species (<tp:taxon-name><tp:taxon-name-part taxon-name-part-type="class">Gastropoda</tp:taxon-name-part></tp:taxon-name>: <tp:taxon-name><tp:taxon-name-part taxon-name-part-type="subclass">Caenogastropoda</tp:taxon-name-part></tp:taxon-name>: <tp:taxon-name><tp:taxon-name-part taxon-name-part-type="infraclass">Pulmonata</tp:taxon-name-part></tp:taxon-name>).</article-title><source>Archiv für Molluskenkunde</source><volume>139</volume>(<issue>1</issue>): <fpage>71</fpage>–<lpage>141</lpage>. <ext-link xlink:href="10.1127/arch.moll/1869-0963/139/071-141" ext-link-type="doi" xlink:type="simple">https://doi.org/10.1127/arch.moll/1869-0963/139/071-141</ext-link></mixed-citation></ref><ref id="B89"><mixed-citation xmlns:xlink="http://www.w3.org/1999/xlink" xlink:type="simple"><person-group><name name-style="western"><surname>Mienis</surname><given-names>HK</given-names></name><name name-style="western"><surname>Rittner</surname><given-names>O</given-names></name><name name-style="western"><surname>Vaisman</surname><given-names>S</given-names></name></person-group> (<year>2012</year>) <article-title>The spike awlsnail <italic><tp:taxon-name><tp:taxon-name-part taxon-name-part-type="genus">Lamellaxis</tp:taxon-name-part><tp:taxon-name-part taxon-name-part-type="species">clavulinus</tp:taxon-name-part></tp:taxon-name></italic> in Israel.</article-title><source>Tentacle</source><volume>20</volume>: <fpage>15</fpage>–<lpage>16</lpage>.</mixed-citation></ref><ref id="B21"><mixed-citation xmlns:xlink="http://www.w3.org/1999/xlink" xlink:type="simple"><person-group><name name-style="western"><surname>Budha</surname><given-names>PB</given-names></name><name name-style="western"><surname>Naggs</surname><given-names>F</given-names></name><name name-style="western"><surname>Backeljau</surname><given-names>T</given-names></name></person-group> (<year>2015</year>) <article-title>Annotated Checklist of the Terrestrial Gastropods of Nepal.</article-title><source>ZooKeys</source><volume>492</volume>: <fpage>1</fpage>–<lpage>48</lpage>. <ext-link xlink:href="10.3897/zookeys.492.9175" ext-link-type="doi" xlink:type="simple">https://doi.org/10.3897/zookeys.492.9175</ext-link></mixed-citation></ref><ref id="B63"><mixed-citation xmlns:xlink="http://www.w3.org/1999/xlink" xlink:type="simple"><person-group><name name-style="western"><surname>Ho</surname><given-names>WH</given-names></name></person-group> (<year>1995</year>) <article-title>A review of the land-snail fauna of Singapore.</article-title><source>The Raffles Bulletin of Zoology</source><volume>43</volume>: <fpage>91</fpage>–<lpage>113</lpage>.</mixed-citation></ref><ref id="B113"><mixed-citation xmlns:xlink="http://www.w3.org/1999/xlink" xlink:type="simple"><person-group><name name-style="western"><surname>Phung</surname><given-names>C-C</given-names></name><name name-style="western"><surname>Yu</surname><given-names>FTY</given-names></name><name name-style="western"><surname>Liew</surname><given-names>T-S</given-names></name></person-group> (<year>2017</year>) <article-title>A checklist of land snails from the west coast islands of Sabah, Borneo (<tp:taxon-name><tp:taxon-name-part taxon-name-part-type="phylum">Mollusca</tp:taxon-name-part></tp:taxon-name>, <tp:taxon-name><tp:taxon-name-part taxon-name-part-type="class">Gastropoda</tp:taxon-name-part></tp:taxon-name>).</article-title><source>ZooKeys</source><volume>673</volume>: <fpage>49</fpage>–<lpage>104</lpage>. <ext-link xlink:href="10.3897/zookeys.673.12422" ext-link-type="doi" xlink:type="simple">https://doi.org/10.3897/zookeys.673.12422</ext-link></mixed-citation></ref><ref id="B104"><mixed-citation xmlns:xlink="http://www.w3.org/1999/xlink" xlink:type="simple"><person-group><name name-style="western"><surname>Nurinsiyaha</surname><given-names>AS</given-names></name><name name-style="western"><surname>Hausdorf</surname><given-names>B</given-names></name></person-group> (<year>2019</year>) <article-title>Listing, impact assessment and prioritization of introduced land snail and slug species in Indonesia.</article-title><source>The Journal of Molluscan Studies</source><volume>85</volume>(<issue>1</issue>): <fpage>92</fpage>–<lpage>102</lpage>. <ext-link xlink:href="10.1093/mollus/eyy062" ext-link-type="doi" xlink:type="simple">https://doi.org/10.1093/mollus/eyy062</ext-link></mixed-citation></ref><ref id="B107"><mixed-citation xmlns:xlink="http://www.w3.org/1999/xlink" xlink:type="simple"><person-group><name name-style="western"><surname>Parcon</surname><given-names>JA</given-names></name><name name-style="western"><surname>Lit</surname><given-names>Jr IL</given-names></name><name name-style="western"><surname>Camacho</surname><given-names>MVC</given-names></name><name name-style="western"><surname>de Chavez</surname><given-names>ERC</given-names></name></person-group> (<year>2020</year>) Diversity of land snails in the karst areas of Sta. Teresita, Cagayan province, Luzon island with notes on new distribution records. Philippine Journal of Science 150(S1): 525–537. <ext-link xlink:href="10.56899/150.S1.39" ext-link-type="doi" xlink:type="simple">https://doi.org/10.56899/150.S1.39</ext-link></mixed-citation></ref><ref id="B159"><mixed-citation xmlns:xlink="http://www.w3.org/1999/xlink" xlink:type="simple"><person-group><name name-style="western"><surname>van Benthem Jutting</surname><given-names>WSS</given-names></name></person-group> (<year>1964</year>) <article-title>Non-marine <tp:taxon-name><tp:taxon-name-part taxon-name-part-type="phylum">Mollusca</tp:taxon-name-part></tp:taxon-name> of West New Guinea. Part 3, <tp:taxon-name><tp:taxon-name-part taxon-name-part-type="infraclass">Pulmonata</tp:taxon-name-part></tp:taxon-name>, 1.</article-title><source>Nova Guinea (Zoology)</source><volume>26</volume>: <fpage>1</fpage>–<lpage>74</lpage>.</mixed-citation></ref><ref id="B151"><mixed-citation xmlns:xlink="http://www.w3.org/1999/xlink" xlink:type="simple"><person-group><name name-style="western"><surname>Solem</surname><given-names>A</given-names></name></person-group> (<year>1989</year>) <article-title>Non-camaenid land snails of the Kimberley and Northern Territory, Australia, I. Systematics, affinities and ranges.</article-title><source>Invertebrate Systematics</source><volume>2</volume>(<issue>4</issue>): <fpage>455</fpage>–<lpage>604</lpage>. <ext-link xlink:href="10.1071/IT9880455" ext-link-type="doi" xlink:type="simple">https://doi.org/10.1071/IT9880455</ext-link></mixed-citation></ref><ref id="B28"><mixed-citation xmlns:xlink="http://www.w3.org/1999/xlink" xlink:type="simple"><person-group><name name-style="western"><surname>Cowie</surname><given-names>RH</given-names></name></person-group> (<year>2000</year>) <article-title>Non-indigenous land and freshwater molluscs in the islands of the Pacific: conservation impacts and threats.</article-title> In: <person-group><name name-style="western"><surname>Sherley</surname><given-names>G</given-names></name></person-group> (<role>Ed.</role>) <issue-title>Invasive Species in The Pacific: A Technical Review and Regional Strategy.</issue-title><source>South Pacific Regional Environment Programme, Apia</source>, <fpage>143</fpage>–<lpage>172</lpage>.</mixed-citation></ref><ref id="B29"><mixed-citation xmlns:xlink="http://www.w3.org/1999/xlink" xlink:type="simple"><person-group><name name-style="western"><surname>Cowie</surname><given-names>RH</given-names></name></person-group> (<year>2001</year>) <article-title>Invertebrate invasions on Pacific Islands and the replacement of unique native faunas: A synthesis of the land and freshwater snails.</article-title><source>Biological Invasions</source><volume>3</volume>(<issue>2</issue>): <fpage>119</fpage>–<lpage>136</lpage>. <ext-link xlink:href="10.1023/A:1014529019000" ext-link-type="doi" xlink:type="simple">https://doi.org/10.1023/A:1014529019000</ext-link></mixed-citation></ref><ref id="B152"><mixed-citation xmlns:xlink="http://www.w3.org/1999/xlink" xlink:type="simple"><person-group><name name-style="western"><surname>Stanisic</surname><given-names>J</given-names></name><name name-style="western"><surname>Cameron</surname><given-names>RAD</given-names></name><name name-style="western"><surname>Pokryszko</surname><given-names>BM</given-names></name><name name-style="western"><surname>Nekola</surname><given-names>JC</given-names></name></person-group> (<year>2007</year>) <article-title>Forest snail faunas from S.E. Queensland and N.E. New South Wales (Australia): Patterns of local and regional richness and differentiation.</article-title><source>Malacologia</source><volume>49</volume>(<issue>2</issue>): <fpage>445</fpage>–<lpage>462</lpage>. <ext-link xlink:href="10.4002/0076-2997-49.2.445" ext-link-type="doi" xlink:type="simple">https://doi.org/10.4002/0076-2997-49.2.445</ext-link></mixed-citation></ref><ref id="B18"><mixed-citation xmlns:xlink="http://www.w3.org/1999/xlink" xlink:type="simple"><person-group><name name-style="western"><surname>Brook</surname><given-names>FJ</given-names></name></person-group> (<year>2014</year>) <article-title>Land snails of Vava’u.</article-title> In: <person-group><name name-style="western"><surname>Atherton</surname><given-names>JN</given-names></name><name name-style="western"><surname>McKenna</surname><given-names>SA</given-names></name><name name-style="western"><surname>Wheatley</surname><given-names>A</given-names></name></person-group> (<role>Eds</role>) <issue-title>Rapid biodiversity assessment of the Vava’u Archipelago, Kingdom of Tonga.</issue-title><source>Secretariat of the Pacific regional environment Programme, Apia, Samoa</source>, <fpage>79</fpage>–<lpage>91</lpage>.</mixed-citation></ref><ref id="B31"><mixed-citation xmlns:xlink="http://www.w3.org/1999/xlink" xlink:type="simple"><person-group><name name-style="western"><surname>Cowie</surname><given-names>RH</given-names></name><name name-style="western"><surname>Rundell</surname><given-names>RJ</given-names></name><name name-style="western"><surname>Yeung</surname><given-names>NW</given-names></name></person-group> (<year>2017</year>) Samoan land snails and slugs. An identification guide. Pago Pago, American Samoa. Department of Marine and Wildlife Resources, American Samoa Government, Contribution (Pacific Biological Survey), no. 2017-004, [viii +] 71 pp.</mixed-citation></ref><ref id="B88"><mixed-citation xmlns:xlink="http://www.w3.org/1999/xlink" xlink:type="simple"><person-group><name name-style="western"><surname>Maynard</surname><given-names>GV</given-names></name><name name-style="western"><surname>Lepschi</surname><given-names>BJ</given-names></name><name name-style="western"><surname>Malfroy</surname><given-names>SF</given-names></name></person-group> (<year>2018</year>) <article-title>Norfolk Island quarantine survey 2012–2014 – a comprehensive assessment of an isolated subtropical island.</article-title><source>Proceedings of the Linnean Society of New South Wales</source><volume>140</volume>: <fpage>7</fpage>–<lpage>243</lpage>.</mixed-citation></ref><ref id="B106"><mixed-citation xmlns:xlink="http://www.w3.org/1999/xlink" xlink:type="simple"><person-group><name name-style="western"><surname>Osorio</surname><given-names>CR</given-names></name></person-group> (<year>2018</year>) <article-title>Lista de los moluscos de Isla de Pascua (Rapa Nui) Chile, en el Pacifico Sur.</article-title><source>Boletín del Museo Nacional de Historia Natural</source><volume>67</volume>(<issue>1</issue>): <fpage>55</fpage>–<lpage>80</lpage>. <ext-link xlink:href="10.54830/bmnhn.v67.n1.2018.37" ext-link-type="doi" xlink:type="simple">https://doi.org/10.54830/bmnhn.v67.n1.2018.37</ext-link></mixed-citation></ref><ref id="B91"><mixed-citation xmlns:xlink="http://www.w3.org/1999/xlink" xlink:type="simple"><person-group><name name-style="western"><surname>Minato</surname><given-names>H</given-names></name></person-group> (<year>1988</year>) A systematic and bibliographic list of the Japanese land snails. Society for the publication of a systematic and bibliographic list of the Japanese land snails, Shirahama, [x +] 294 pp[, 7 pls].</mixed-citation></ref><ref id="B103"><mixed-citation xmlns:xlink="http://www.w3.org/1999/xlink" xlink:type="simple"><person-group><name name-style="western"><surname>Noseworthy</surname><given-names>RG</given-names></name><name name-style="western"><surname>Lim</surname><given-names>N-R</given-names></name><name name-style="western"><surname>Choi</surname><given-names>K-S</given-names></name></person-group> (<year>2007</year>) <article-title>A Catalogue of the Mollusks of Jeju Island, South Korea.</article-title><source>The Korean Journal of Malacology</source><volume>23</volume>: <fpage>65</fpage>–<lpage>104</lpage>.</mixed-citation></ref><ref id="B5"><mixed-citation xmlns:xlink="http://www.w3.org/1999/xlink" xlink:type="simple"><person-group><name name-style="western"><surname>Baker</surname><given-names>HB</given-names></name></person-group> (<year>1945</year>) <article-title>Some American <tp:taxon-name><tp:taxon-name-part taxon-name-part-type="family">Achatinidae</tp:taxon-name-part></tp:taxon-name>.</article-title><source>The Nautilus</source><volume>58</volume>: <fpage>84</fpage>–<lpage>92</lpage>. <ext-link xlink:href="10.5962/bhl.part.27492" ext-link-type="doi" xlink:type="simple">https://doi.org/10.5962/bhl.part.27492</ext-link></mixed-citation></ref><ref id="B119"><mixed-citation xmlns:xlink="http://www.w3.org/1999/xlink" xlink:type="simple"><person-group><name name-style="western"><surname>Pilsbry</surname><given-names>HA</given-names></name></person-group> (<year>1946</year>) Land <tp:taxon-name><tp:taxon-name-part taxon-name-part-type="phylum">Mollusca</tp:taxon-name-part></tp:taxon-name> of North America (North of Mexico). Vol. II. Part 1. The Academy of Natural Sciences of Philadelphia Monographs 3, 520 pp.</mixed-citation></ref><ref id="B54"><mixed-citation xmlns:xlink="http://www.w3.org/1999/xlink" xlink:type="simple"><person-group><name name-style="western"><surname>Gittenberger</surname><given-names>E</given-names></name><name name-style="western"><surname>van Bruggen</surname><given-names>AC</given-names></name></person-group> (<year>2013</year>) <article-title>Land snails of the islet of Misali, off Pemba Island, Zanzibar, Tanzania.</article-title><source>Zoologische Mededelingen Leiden</source><volume>87</volume>(<issue>3</issue>): <fpage>235</fpage>–<lpage>273</lpage>.</mixed-citation></ref><ref id="B96"><mixed-citation xmlns:xlink="http://www.w3.org/1999/xlink" xlink:type="simple">MolluscaBase eds (<year>2024b</year>) <italic><tp:taxon-name><tp:taxon-name-part taxon-name-part-type="genus">Allopeas</tp:taxon-name-part><tp:taxon-name-part taxon-name-part-type="species">clavulinum</tp:taxon-name-part></tp:taxon-name></italic> (Potiez &amp; Michaud, 1838). MolluscaBase. [Accessed at] <ext-link xlink:href="https://www.molluscabase.org/aphia.php?p=taxdetails&amp;id=875197" ext-link-type="uri" xlink:type="simple">https://www.molluscabase.org/aphia.php?p=taxdetails&amp;id=875197</ext-link> [on 2024-03-06]</mixed-citation></ref></ref-list></tp:taxon-treatment>
