# Supplementary material for: ﻿Five alien achatinid land snails (Gastropoda, Eupulmonata) first reported in greenhouses of Italian botanical gardens
Source: Zookeys. 2024 Jul 29;1208:99–132. doi: 10.3897/zookeys.1208.119147 (PMC11301031; doi:10.3897/zookeys.1208.119147)
Supplement: XML Treatment for Opeas hannense [file zookeys.1208.119147-treatment2.xml]

<!DOCTYPE tp:taxon-treatment
  PUBLIC "-//TaxonX//DTD Taxonomic Treatment Publishing DTD v0 20100105//EN" "tax-treatment-NSO.dtd">
<tp:taxon-treatment xmlns:tp="http://www.plazi.org/taxpub"><tp:treatment-meta><kwd-group><label>Taxon classification</label><kwd>
                <named-content content-type="kingdom">Animalia</named-content>
              </kwd><kwd>
                <named-content content-type="order">Stylommatophora</named-content>
              </kwd><kwd>
                <named-content content-type="family">Subulinidae</named-content>
              </kwd></kwd-group><mixed-citation publication-type="journal"><person-group><name><surname>Manganelli</surname><given-names>Giuseppe</given-names></name><name><surname>Benocci</surname><given-names>Andrea</given-names></name><name><surname>Barbato</surname><given-names>Debora</given-names></name><name><surname>Giusti</surname><given-names>Folco</given-names></name></person-group><article-title>﻿Five alien achatinid land snails (<tp:taxon-name><tp:taxon-name-part taxon-name-part-type="class">Gastropoda</tp:taxon-name-part></tp:taxon-name>, <tp:taxon-name><tp:taxon-name-part taxon-name-part-type="suborder">Eupulmonata</tp:taxon-name-part></tp:taxon-name>) first reported in greenhouses of Italian botanical gardens</article-title><source>Zookeys</source><day>29</day><month>07</month><year>2024</year><volume>1208</volume><fpage>99</fpage><lpage>132</lpage><pub-id pub-id-type="doi">10.3897/zookeys.1208.119147</pub-id></mixed-citation></tp:treatment-meta><tp:nomenclature><label>﻿</label><tp:taxon-name>
              <object-id xmlns:xlink="http://www.w3.org/1999/xlink" content-type="arpha" xlink:type="simple">ECB092BC-C5B8-515D-A42A-8B0AF2D7A34A</object-id>
              <tp:taxon-name-part taxon-name-part-type="genus" reg="Opeas">Opeas</tp:taxon-name-part>
              <tp:taxon-name-part taxon-name-part-type="species" reg="hannense">hannense</tp:taxon-name-part>
            </tp:taxon-name><tp:taxon-authority>(Rang, 1831)</tp:taxon-authority><tp:nomenclature-citation-list><tp:nomenclature-citation><tp:taxon-name>
                  <tp:taxon-name-part taxon-name-part-type="genus" reg="Helix">Helix</tp:taxon-name-part>
                  <tp:taxon-name-part taxon-name-part-type="species" reg="hannensis">hannensis</tp:taxon-name-part>
                </tp:taxon-name><comment>Rang, 1831: 41–42, pl. 3, fig. 8. Type locality: Senegal, Cape Verde Peninsula, Hann village (“village de Hann sur la presqu’île du Cap-Verd”). Type material: unknown.</comment></tp:nomenclature-citation></tp:nomenclature-citation-list></tp:nomenclature><tp:treatment-sec sec-type="material" id="SECID0EORAG"><title>Material examined.</title><p>Italy • 47 shells and 1 spirit specimen; Trento, Tropical greenhouse of the Science Museum of Trento (<named-content xmlns:xlink="http://www.w3.org/1999/xlink" content-type="dwc:institutional_code" xlink:title="Science Museum of Trentoe" xlink:href="http://grbio.org/institution/museo-delle-scienze-0" xlink:type="simple">MUSE</named-content>); <named-content xmlns:xlink="http://www.w3.org/1999/xlink" content-type="dwc:verbatimCoordinates" xlink:type="simple"><named-content content-type="geo-json" specific-use="{&#34;type&#34;:&#34;Point&#34;,&#34;coordinates&#34;:[11.113911,46.062544]}" id="NCID0E2RAG" xlink:type="simple">46°03'45.16"N, 11°06'50.08"E</named-content></named-content>; 4 Jan. 2019, 10 Feb. 2019, 04 May 2019; D. Barbato, G. Bolzonella leg.; GMC 51196 • 17 shells; same locality; 01 Feb. 2022; D. Barbato, A. Benocci leg.; GMC 51187 • 1 shell; same locality; 02 Feb. 2023; F. Rossi leg.; GMC 57345 • 6 shells; same locality; 09 Feb. 2023; D. Barbato, A. Benocci leg.; GMC 57352.</p></tp:treatment-sec><tp:treatment-sec sec-type="description" id="SECID0EASAG"><title>Description.</title><p><bold><italic>Shell</italic></bold> (Figs <xref ref-type="fig" rid="F5">17–20</xref>). Dextral, very small in size, very minutely perforate, elongate, very slender, conical, rather robust, pearly off-white, glossy or waxy and sub-transparent when fresh, with 5–6 slightly convex whorls separated by moderately deep sutures. Apex obtuse, rounded, and smooth. Last whorl ~ ½ of shell height and less convex than preceding ones. Aperture small, ~ 1/3 of shell height, obliquely pyriform, slightly prosocline. Peristome interrupted, not thickened, only slightly reflected on columella, sometimes with subtle callous rim on parietum; columella straight; outer margin sinuous in lateral view (approximately inverse S-shaped). Protoconch smooth; teleoconch with weak irregular collabral growth lines. Shell dimensions: <abbrev xmlns:xlink="http://www.w3.org/1999/xlink" xlink:title="shell height" id="ABBRID0EPSAG" xlink:type="simple">SH</abbrev> 4.0–4.8 mm; <abbrev xmlns:xlink="http://www.w3.org/1999/xlink" xlink:title="shell diameter" id="ABBRID0ETSAG" xlink:type="simple">SD</abbrev> 1.6–1.8 mm; <abbrev xmlns:xlink="http://www.w3.org/1999/xlink" xlink:title="aperture height" id="ABBRID0EXSAG" xlink:type="simple">AH</abbrev> 1.6–1.7 mm; <abbrev xmlns:xlink="http://www.w3.org/1999/xlink" xlink:title="aperture width" id="ABBRID0E2SAG" xlink:type="simple">AW</abbrev> 0.9–1.0 mm.</p><fig id="F5" position="float" orientation="portrait"><object-id xmlns:xlink="http://www.w3.org/1999/xlink" content-type="doi" xlink:type="simple">10.3897/zookeys.1208.119147.figures17-20</object-id><object-id xmlns:xlink="http://www.w3.org/1999/xlink" content-type="arpha" xlink:type="simple">070A9A95-5F33-5E2B-B827-52EF611438E9</object-id><label>Figures 17–20.</label><caption><p>Shells of <italic><tp:taxon-name><tp:taxon-name-part taxon-name-part-type="genus" reg="Opeas">Opeas</tp:taxon-name-part><tp:taxon-name-part taxon-name-part-type="species" reg="hannense">hannense</tp:taxon-name-part></tp:taxon-name></italic> from the tropical greenhouse of the Science Museum of Trento (<named-content xmlns:xlink="http://www.w3.org/1999/xlink" content-type="dwc:institutional_code" xlink:title="Science Museum of Trentoe" xlink:href="http://grbio.org/institution/museo-delle-scienze-0" xlink:type="simple">MUSE</named-content>), D. Barbato &amp; G. Bolzonella leg. 04 May 2019. Shell material of this species belonged mainly to juveniles; the shells depicted in the figures were the best available, although some are from specimens that were not fully grown.</p></caption><graphic xmlns:xlink="http://www.w3.org/1999/xlink" xlink:href="zookeys-1208-099_article-119147__-g005.jpg" position="float" orientation="portrait" xlink:type="simple" id="oo_1103571.jpg"><uri content-type="original_file" xlink:type="simple">https://binary.pensoft.net/fig/1103571</uri></graphic></fig><p><bold><italic>Female distal genitalia</italic></bold> (Fig. <xref ref-type="fig" rid="F3">14</xref>). Free oviduct very short and wide. Bursa copulatrix sac-like, oval with short slender duct (as long as bursa copulatrix), initially not flared. Vagina very short and wide (as long as free oviduct).</p><p><bold><italic>Male distal genitalia</italic></bold> (Fig. <xref ref-type="fig" rid="F3">14</xref>). Vas deferens almost uniform in diameter (very thin to thin along its entire length), entering penial complex at its proximal end. Penial complex apparently consisting only of penis. Penis short, almost uniformly cylindrical with thin short penial sheath enveloping its distal tract. Penial retractor muscle inserted on proximal end of penis.</p><p><bold><italic>Genital atrium</italic></bold> (Fig. <xref ref-type="fig" rid="F3">14</xref>). Rather long.</p></tp:treatment-sec><tp:treatment-sec sec-type="remarks" id="SECID0E3UAG"><title>Remarks.</title><p>The species was first named <italic><tp:taxon-name><tp:taxon-name-part taxon-name-part-type="genus" reg="Helix">Helix</tp:taxon-name-part><tp:taxon-name-part taxon-name-part-type="species" reg="clavulus">clavulus</tp:taxon-name-part></tp:taxon-name></italic> by Férussac (1821: 52) based on specimens from Guadeloupe and then <italic><tp:taxon-name><tp:taxon-name-part taxon-name-part-type="genus" reg="Helix">Helix</tp:taxon-name-part><tp:taxon-name-part taxon-name-part-type="species" reg="goodalli">goodalli</tp:taxon-name-part></tp:taxon-name></italic> by <xref ref-type="bibr" rid="B90">Miller (1822</xref>: 381) on specimens from near Bristol, England. Unfortunately Férussac’s name was not accompanied by a description, a definition, or an indication and so it is not available, whereas Miller’s name, extensively used until the early 20<sup>th</sup> century (cf. <xref ref-type="bibr" rid="B115">Pilsbry 1906b</xref>), turned out to be a junior homonym and was replaced by <italic><tp:taxon-name><tp:taxon-name-part taxon-name-part-type="genus" reg="Bulimus">Bulimus</tp:taxon-name-part><tp:taxon-name-part taxon-name-part-type="species" reg="pumilus">pumilus</tp:taxon-name-part></tp:taxon-name></italic> established by <xref ref-type="bibr" rid="B109">Pfeiffer (1840)</xref> on specimens from Cuba (cf. <xref ref-type="bibr" rid="B118">Pilsbry 1910</xref>). <xref ref-type="bibr" rid="B114">Pilsbry (1906a</xref>: 141–142) also discussed the hypothesis of <xref ref-type="bibr" rid="B177">Wollaston (1878</xref>: 510) that <italic><tp:taxon-name><tp:taxon-name-part taxon-name-part-type="genus" reg="Helix">Helix</tp:taxon-name-part><tp:taxon-name-part taxon-name-part-type="species" reg="goodalli">goodalli</tp:taxon-name-part></tp:taxon-name></italic> was a junior synonym of <italic><tp:taxon-name><tp:taxon-name-part taxon-name-part-type="genus" reg="Helix">Helix</tp:taxon-name-part><tp:taxon-name-part taxon-name-part-type="species" reg="hannense">hannense</tp:taxon-name-part></tp:taxon-name></italic> established by <xref ref-type="bibr" rid="B127">Rang (1831)</xref> on specimens from the Cape Verde Peninsula, Senegal, observing: “whether this course was well-founded is a question which must remain unsettled until specimens from Rang’s original locality can be compared.” Consequently he never adopted Rang’s name for this species (cf. <xref ref-type="bibr" rid="B119">Pilsbry 1946</xref>: 181–182). The synonymy of the two species was reproposed by <xref ref-type="bibr" rid="B58">Groh (1983)</xref> based on study of the original descriptions and the literature, and has subsequently been adopted by most recent authors (e.g., <xref ref-type="bibr" rid="B171">von Proschwitz 1994</xref>; <xref ref-type="bibr" rid="B27">Cowie 1997</xref>, <xref ref-type="bibr" rid="B28">2000</xref>; <xref ref-type="bibr" rid="B23">Chase and Robinson 2001</xref>; <xref ref-type="bibr" rid="B6">Bank and Menkhorst 2008</xref>; <xref ref-type="bibr" rid="B50">Gerber and Clark 2015</xref>; <xref ref-type="bibr" rid="B66">Horsák et al. 2020</xref>). Perplexity persists about the real identity of the species described by Rang. Only the dimensions, which are consistent with those of an <italic><tp:taxon-name><tp:taxon-name-part taxon-name-part-type="genus" reg="Opeas">Opeas</tp:taxon-name-part></tp:taxon-name></italic> species, support Groh’s interpretation. Otherwise the situation remains as described by Pilsbry more than a hundred years ago: type material of Rang’s species is unknown; no one has reported or studied material from the type locality, which when Rang visited it, was a small village, today englobed in the city of Dakar (where a green area, the Parc forestier et zoologique de Hann, still survives in Hann); finally Rang’s description and illustration are completely inadequate to establish the identity of the species he treated; his figure depicts a snail with shell having all the whorls quite round, whereas this species has the last whorl almost flat (incidentally <xref ref-type="bibr" rid="B131">Robinson (1999</xref>: table 1) considered <italic><tp:taxon-name><tp:taxon-name-part taxon-name-part-type="genus" reg="Opeas">Opeas</tp:taxon-name-part><tp:taxon-name-part taxon-name-part-type="species" reg="hannense">hannense</tp:taxon-name-part></tp:taxon-name></italic> to be absent from Africa).</p><p><italic><tp:taxon-name><tp:taxon-name-part taxon-name-part-type="genus" reg="Opeas">Opeas</tp:taxon-name-part><tp:taxon-name-part taxon-name-part-type="species" reg="hannense">hannense</tp:taxon-name-part></tp:taxon-name></italic> is regarded as native to tropical America (<xref ref-type="bibr" rid="B119">Pilsbry 1946</xref>; <xref ref-type="bibr" rid="B78">Kerney and Cameron 1979</xref>; <xref ref-type="bibr" rid="B38">Deisler and Abbott 1984</xref>; <xref ref-type="bibr" rid="B27">Cowie 1997</xref>; <xref ref-type="bibr" rid="B30">Cowie et al. 2008</xref>; <xref ref-type="bibr" rid="B19">Brook et al. 2010</xref>; <xref ref-type="bibr" rid="B92">Miquel and Herrera 2014</xref>) where it is widespread in Central America and the West Indies. On the contrary <xref ref-type="bibr" rid="B131">Robinson (1999</xref>: Table <xref ref-type="table" rid="T1">1</xref>) regarded it as native to East Asia. It has been introduced into South America, Atlantic islands, East Africa, West Indian Ocean islands, South-east Asia, and Pacific islands. It has also been reported from the mid temperate latitudes of the northern hemisphere where it only occurs in greenhouses and hothouses (see Table <xref ref-type="table" rid="T2">2</xref> for details and references). Since these reports are only based on shell identifications, it is not possible to exclude that some are misidentifications (e.g., <xref ref-type="bibr" rid="B99">Muratov 2010</xref>: fig. 28).</p><table-wrap id="T2" position="float" orientation="portrait"><label>Table 2.</label><caption><p>Geographical distribution of <italic><tp:taxon-name><tp:taxon-name-part taxon-name-part-type="genus" reg="Opeas">Opeas</tp:taxon-name-part><tp:taxon-name-part taxon-name-part-type="species" reg="hannense">hannense</tp:taxon-name-part></tp:taxon-name></italic>. Asterisks indicate countries / islands where the species has been recorded only in greenhouses or very disturbed anthropogenic habitats.</p></caption><table id="TID0EHZDI" rules="all"><tbody><tr><th rowspan="1" colspan="1">Regions</th><th rowspan="1" colspan="1">Countries / Islands</th><th rowspan="1" colspan="1">References</th></tr><tr><td rowspan="1" colspan="1">
                      <bold>North America</bold>
                    </td><td rowspan="1" colspan="1">United States*</td><td rowspan="1" colspan="1"><xref ref-type="bibr" rid="B40">Dundee (1974)</xref>, <xref ref-type="bibr" rid="B101">Nekola (2014)</xref></td></tr><tr><td rowspan="1" colspan="1">
                      <bold>Central America</bold>
                    </td><td rowspan="1" colspan="1">Guatemala, Mexico, Nicaragua, and Panama</td><td rowspan="1" colspan="1">
                      <xref ref-type="bibr" rid="B158">Thompson (2011)</xref>
                    </td></tr><tr><td rowspan="1" colspan="1">
                      <bold>West Indies</bold>
                    </td><td rowspan="1" colspan="1">Bahamas, Cuba, Hispaniola, Jamaica, Lesser Antilles (Barbados, Curaçao, Guadeloupe, Martinique, and Saint Martin)</td><td rowspan="1" colspan="1"><xref ref-type="bibr" rid="B38">Deisler and Abbott (1984)</xref>, <xref ref-type="bibr" rid="B23">Chase and Robinson (2001)</xref>, <xref ref-type="bibr" rid="B133">Rosenberg and Muratov (2006)</xref>, <xref ref-type="bibr" rid="B43">Espinosa and Ortea (2009)</xref>, <xref ref-type="bibr" rid="B85">Maceira et al. (2013)</xref>, <xref ref-type="bibr" rid="B22">Charles (2015)</xref>, <xref ref-type="bibr" rid="B39">Delannoye et al. (2015)</xref>, <xref ref-type="bibr" rid="B68">Hovestadt and van Leeuwen (2017)</xref>, <xref ref-type="bibr" rid="B67">Hovestadt and Neckheim (2020)</xref>, <xref ref-type="bibr" rid="B44">Espinosa and Robinson (2021)</xref></td></tr><tr><td rowspan="1" colspan="1">
                      <bold>South America</bold>
                    </td><td rowspan="1" colspan="1">Argentina, Brazil, Ecuador, Suriname, and Uruguay</td><td rowspan="1" colspan="1"><xref ref-type="bibr" rid="B163">van Regteren Altena (1975)</xref>, <xref ref-type="bibr" rid="B145">Simone (2006)</xref>, <xref ref-type="bibr" rid="B136">Rumi et al. (2010)</xref>, <xref ref-type="bibr" rid="B169">Virgillito and Miquel (2013)</xref>, <xref ref-type="bibr" rid="B93">Miquel and Jaime (2018)</xref>, <xref ref-type="bibr" rid="B15">Breure et al. (2022a)</xref></td></tr><tr><td rowspan="1" colspan="1">
                      <bold>Atlantic Ocean</bold>
                    </td><td rowspan="1" colspan="1">Bermuda, Capo Verde, Saint Helena, and São Tomé</td><td rowspan="1" colspan="1"><xref ref-type="bibr" rid="B34">Crowley and Pain (1977)</xref>, <xref ref-type="bibr" rid="B58">Groh (1983)</xref>, <xref ref-type="bibr" rid="B9">Bieler and Slapcinsky (2000)</xref>, <xref ref-type="bibr" rid="B64">Holyoak et al. (2020)</xref>, <xref ref-type="bibr" rid="B80">Key et al. (2021)</xref>, <xref ref-type="bibr" rid="B123">Preece et al. (2022)</xref></td></tr><tr><td rowspan="1" colspan="1">
                      <bold>Europe</bold>
                    </td><td rowspan="1" colspan="1">Austria*, Czech Republic*, Denmark*, France*, Germany*, Great Britain*, Ireland*, Italy*, Netherlands* and Sweden*</td><td rowspan="1" colspan="1"><xref ref-type="bibr" rid="B78">Kerney and Cameron (1979)</xref>, <xref ref-type="bibr" rid="B171">von Proschwitz (1994)</xref>, <xref ref-type="bibr" rid="B83">Leiss and Reischütz (1996)</xref>, <xref ref-type="bibr" rid="B65">Horsák et al. (2004</xref>, <xref ref-type="bibr" rid="B66">2020</xref>), <xref ref-type="bibr" rid="B128">Reischütz et al. (2018)</xref>, <xref ref-type="bibr" rid="B82">Kwitt et al. (2019)</xref>, <xref ref-type="bibr" rid="B1">Anderson and Rowson (2020)</xref>, this paper</td></tr><tr><td rowspan="1" colspan="1">
                      <bold>Africa</bold>
                    </td><td rowspan="1" colspan="1">Mozambique</td><td rowspan="1" colspan="1">
                      <xref ref-type="bibr" rid="B99">Muratov (2010)</xref>
                    </td></tr><tr><td rowspan="1" colspan="1">
                      <bold>Indian Ocean</bold>
                    </td><td rowspan="1" colspan="1">Madagascar and Seychelles</td><td rowspan="1" colspan="1"><xref ref-type="bibr" rid="B51">Gerlach (2006)</xref>, <xref ref-type="bibr" rid="B6">Bank and Menkhorst (2008)</xref>, <xref ref-type="bibr" rid="B42">Emberton et al. (2010)</xref></td></tr><tr><td rowspan="1" colspan="1">
                      <bold>South-East Asia</bold>
                    </td><td rowspan="1" colspan="1">Singapore</td><td rowspan="1" colspan="1">
                      <xref ref-type="bibr" rid="B63">Ho (1995)</xref>
                    </td></tr><tr><td rowspan="1" colspan="1">
                      <bold>Oceania</bold>
                    </td><td rowspan="1" colspan="1">Pacific Islands (American Samoa, Belau/Palau, Cook Islands, Federated States of Micronesia, Fiji, French Polynesia, Galapagos Islands, Guam, Hawaii, Pitcairn Islands, Samoa, Solomon Islands, Tonga, and Vanuatu)</td><td rowspan="1" colspan="1"><xref ref-type="bibr" rid="B151">Solem (1989)</xref>, <xref ref-type="bibr" rid="B28">Cowie (2000</xref>, <xref ref-type="bibr" rid="B29">2001</xref>), <xref ref-type="bibr" rid="B19">Brook et al. (2010)</xref>, <xref ref-type="bibr" rid="B18">Brook (2014)</xref>, <xref ref-type="bibr" rid="B92">Miquel and Herrera (2014)</xref>, <xref ref-type="bibr" rid="B31">Cowie et al. (2017)</xref></td></tr></tbody></table></table-wrap><p>The genital anatomy of <italic><tp:taxon-name><tp:taxon-name-part taxon-name-part-type="genus" reg="Opeas">Opeas</tp:taxon-name-part></tp:taxon-name></italic> species was investigated by <xref ref-type="bibr" rid="B5">Baker (1945)</xref>, Baker in <xref ref-type="bibr" rid="B119">Pilsbry (1946)</xref>, and <xref ref-type="bibr" rid="B54">Gittenberger and van Bruggen (2013)</xref>. Only three <italic><tp:taxon-name><tp:taxon-name-part taxon-name-part-type="genus" reg="Opeas">Opeas</tp:taxon-name-part></tp:taxon-name></italic> species have been studied: <italic><tp:taxon-name><tp:taxon-name-part taxon-name-part-type="genus" reg="Opeas">Opeas</tp:taxon-name-part><tp:taxon-name-part taxon-name-part-type="species" reg="hannense">hannense</tp:taxon-name-part></tp:taxon-name></italic> (see <xref ref-type="bibr" rid="B5">Baker 1945</xref>: 86, as <italic><tp:taxon-name><tp:taxon-name-part taxon-name-part-type="genus" reg="Opeas">Opeas</tp:taxon-name-part><tp:taxon-name-part taxon-name-part-type="species" reg="pumilum">pumilum</tp:taxon-name-part></tp:taxon-name></italic>), <italic><tp:taxon-name><tp:taxon-name-part taxon-name-part-type="genus" reg="Opeas">Opeas</tp:taxon-name-part><tp:taxon-name-part taxon-name-part-type="species" reg="pyrgula">pyrgula</tp:taxon-name-part></tp:taxon-name></italic> (Schmacker &amp; Boettger, 1891) (see <xref ref-type="bibr" rid="B5">Baker 1945</xref>: 87; Baker in <xref ref-type="bibr" rid="B119">Pilsbry 1946</xref>: 183–184, figs 88 2, 3) and an unidentified species from Misali islet, Zanzibar (see <xref ref-type="bibr" rid="B54">Gittenberger and van Bruggen 2013</xref>: 251, fig. 9), but only the anatomy of <italic><tp:taxon-name><tp:taxon-name-part taxon-name-part-type="genus" reg="Opeas">Opeas</tp:taxon-name-part><tp:taxon-name-part taxon-name-part-type="species" reg="pyrgula">pyrgula</tp:taxon-name-part></tp:taxon-name></italic> is adequately described. The distal genitalia of the only adult specimen that we have been able to study (Fig. <xref ref-type="fig" rid="F3">14</xref>) agrees with the general scheme described for these species and in particular with the features reported by <xref ref-type="bibr" rid="B5">Baker (1945)</xref> and Baker in <xref ref-type="bibr" rid="B119">Pilsbry (1946)</xref> for <italic><tp:taxon-name><tp:taxon-name-part taxon-name-part-type="genus" reg="Opeas">Opeas</tp:taxon-name-part><tp:taxon-name-part taxon-name-part-type="species" reg="pumilum">pumilum</tp:taxon-name-part></tp:taxon-name></italic> and <italic><tp:taxon-name><tp:taxon-name-part taxon-name-part-type="genus" reg="Opeas">Opeas</tp:taxon-name-part><tp:taxon-name-part taxon-name-part-type="species" reg="pyrgula">pyrgula</tp:taxon-name-part></tp:taxon-name></italic> and with the description of <italic><tp:taxon-name><tp:taxon-name-part taxon-name-part-type="genus" reg="Opeas">Opeas</tp:taxon-name-part><tp:taxon-name-part taxon-name-part-type="species" reg="pumilum">pumilum</tp:taxon-name-part></tp:taxon-name></italic> given by <xref ref-type="bibr" rid="B5">Baker (1945)</xref>. The major difference between the two species consists in the swelling between the base of the duct of the bursa copulatrix and the proximal vagina: well developed in <italic><tp:taxon-name><tp:taxon-name-part taxon-name-part-type="genus" reg="Opeas">Opeas</tp:taxon-name-part><tp:taxon-name-part taxon-name-part-type="species" reg="pyrgula">pyrgula</tp:taxon-name-part></tp:taxon-name></italic> and much less enlarged in <italic><tp:taxon-name><tp:taxon-name-part taxon-name-part-type="genus" reg="Opeas">Opeas</tp:taxon-name-part><tp:taxon-name-part taxon-name-part-type="species" reg="pumilum">pumilum</tp:taxon-name-part></tp:taxon-name></italic>.</p><p>Thus, little continues to be known about the genital anatomy of this genus. We need to ascertain whether the proximal complex of the penis is really undivided, to understand the relationships between the vas deferens and the penial sheath and whether the different structure of the female distal genitalia is due to individual variation or to phylogenetic divergence.</p><p><italic><tp:taxon-name><tp:taxon-name-part taxon-name-part-type="genus" reg="Opeas">Opeas</tp:taxon-name-part><tp:taxon-name-part taxon-name-part-type="species" reg="hannense">hannense</tp:taxon-name-part></tp:taxon-name></italic> has only been found in the tropical greenhouse of <named-content xmlns:xlink="http://www.w3.org/1999/xlink" content-type="dwc:institutional_code" xlink:title="Science Museum of Trentoe" xlink:href="http://grbio.org/institution/museo-delle-scienze-0" xlink:type="simple">MUSE</named-content>, where it is uncommon. This is the first report from Italy.</p></tp:treatment-sec><tp:treatment-sec><!--Section generated to contain objects referenced in tp:taxon-treatment.--><fig id="F3" position="float" orientation="portrait"><object-id xmlns:xlink="http://www.w3.org/1999/xlink" content-type="doi" xlink:type="simple">10.3897/zookeys.1208.119147.figures12-14</object-id><object-id xmlns:xlink="http://www.w3.org/1999/xlink" content-type="arpha" xlink:type="simple">D1195957-08D5-552D-9A51-4E822225B94E</object-id><label>Figures 12–14.</label><caption><p>Genital anatomy of alien achatinids in Italian greenhouses: <bold>12, 13</bold> genitalia (hermaphrodite gonad excluded) and diagram of the proximal penial complex of <italic><tp:taxon-name><tp:taxon-name-part taxon-name-part-type="genus" reg="Allopeas">Allopeas</tp:taxon-name-part><tp:taxon-name-part taxon-name-part-type="species" reg="clavulinum">clavulinum</tp:taxon-name-part></tp:taxon-name></italic> from the tropical greenhouse of the Science Museum of Trento (<named-content xmlns:xlink="http://www.w3.org/1999/xlink" content-type="dwc:institutional_code" xlink:title="Science Museum of Trentoe" xlink:href="http://grbio.org/institution/museo-delle-scienze-0" xlink:type="simple">MUSE</named-content>), D. Barbato &amp; G. Bolzonella leg. 04 May 2019 <bold>14</bold> genitalia (hermaphrodite gonad excluded) of <italic><tp:taxon-name><tp:taxon-name-part taxon-name-part-type="genus" reg="Opeas">Opeas</tp:taxon-name-part><tp:taxon-name-part taxon-name-part-type="species" reg="hannense">hannense</tp:taxon-name-part></tp:taxon-name></italic> from the tropical greenhouse of the Science Museum of Trento (<named-content xmlns:xlink="http://www.w3.org/1999/xlink" content-type="dwc:institutional_code" xlink:title="Science Museum of Trentoe" xlink:href="http://grbio.org/institution/museo-delle-scienze-0" xlink:type="simple">MUSE</named-content>), D. Barbato &amp; G. Bolzonella leg. 04 May 2019.</p></caption><graphic xmlns:xlink="http://www.w3.org/1999/xlink" xlink:href="zookeys-1208-099_article-119147__-g003.jpg" position="float" orientation="portrait" xlink:type="simple" id="oo_1103569.jpg"><uri content-type="original_file" xlink:type="simple">https://binary.pensoft.net/fig/1103569</uri></graphic></fig><table-wrap id="T1" position="float" orientation="portrait"><label>Table 1.</label><caption><p>Geographical distribution of <italic><tp:taxon-name><tp:taxon-name-part taxon-name-part-type="genus" reg="Allopeas">Allopeas</tp:taxon-name-part><tp:taxon-name-part taxon-name-part-type="species" reg="clavulinum">clavulinum</tp:taxon-name-part></tp:taxon-name></italic>. Asterisks indicate countries / islands where the species has been recorded only in greenhouses or very disturbed anthropogenic habitats.</p></caption><table id="TID0EAQDI" rules="all"><tbody><tr><th rowspan="1" colspan="1">Regions</th><th rowspan="1" colspan="1">Countries / Islands</th><th rowspan="1" colspan="1">References</th></tr><tr><td rowspan="1" colspan="1">
                      <bold>North America</bold>
                    </td><td rowspan="1" colspan="1">United States*</td><td rowspan="1" colspan="1"><xref ref-type="bibr" rid="B40">Dundee (1974)</xref>, <xref ref-type="bibr" rid="B101">Nekola (2014)</xref></td></tr><tr><td rowspan="1" colspan="1">
                      <bold>West Indies</bold>
                    </td><td rowspan="1" colspan="1">Hispaniola</td><td rowspan="1" colspan="1">
                      <xref ref-type="bibr" rid="B44">Espinosa and Robinson (2021)</xref>
                    </td></tr><tr><td rowspan="1" colspan="1">
                      <bold>South America</bold>
                    </td><td rowspan="1" colspan="1">Brazil and Suriname</td><td rowspan="1" colspan="1"><xref ref-type="bibr" rid="B87">Marcus and Marcus (1968)</xref>, <xref ref-type="bibr" rid="B163">van Regteren Altena (1975)</xref>, <xref ref-type="bibr" rid="B145">Simone (2006)</xref>, <xref ref-type="bibr" rid="B136">Rumi et al. (2010)</xref></td></tr><tr><td rowspan="1" colspan="1">
                      <bold>Europe</bold>
                    </td><td rowspan="1" colspan="1">Austria*, Czech Republic*, Finland*, Germany*, Great Britain*, Ireland*, Italy*, Netherlands* and Sweden*</td><td rowspan="1" colspan="1"><xref ref-type="bibr" rid="B78">Kerney and Cameron (1979)</xref>, <xref ref-type="bibr" rid="B171">von Proschwitz (1994)</xref>, <xref ref-type="bibr" rid="B83">Leiss and Reischütz (1996)</xref>, <xref ref-type="bibr" rid="B65">Horsák et al. (2004</xref>, <xref ref-type="bibr" rid="B66">2020</xref>), <xref ref-type="bibr" rid="B37">Da Sois (2015)</xref>, <xref ref-type="bibr" rid="B128">Reischütz et al. (2018)</xref>, <xref ref-type="bibr" rid="B1">Anderson and Rowson (2020)</xref>, this paper</td></tr><tr><td rowspan="1" colspan="1">
                      <bold>Indian Ocean</bold>
                    </td><td rowspan="1" colspan="1">Madagascar, Mascarene, and Seychelles</td><td rowspan="1" colspan="1"><xref ref-type="bibr" rid="B124">Probst (2001)</xref>, <xref ref-type="bibr" rid="B51">Gerlach (2006)</xref>, <xref ref-type="bibr" rid="B57">Griffiths and Florens (2006)</xref>, <xref ref-type="bibr" rid="B6">Bank and Menkhorst (2008)</xref>, <xref ref-type="bibr" rid="B42">Emberton et al. (2010)</xref></td></tr><tr><td rowspan="1" colspan="1">
                      <bold>West Asia</bold>
                    </td><td rowspan="1" colspan="1">Israel*</td><td rowspan="1" colspan="1">
                      <xref ref-type="bibr" rid="B89">Mienis et al. (2012)</xref>
                    </td></tr><tr><td rowspan="1" colspan="1">
                      <bold>South Asia</bold>
                    </td><td rowspan="1" colspan="1">Nepal</td><td rowspan="1" colspan="1">
                      <xref ref-type="bibr" rid="B21">Budha et al. (2015)</xref>
                    </td></tr><tr><td rowspan="1" colspan="1">
                      <bold>South-East Asia</bold>
                    </td><td rowspan="1" colspan="1">Indonesia, Peninsular Malaysia, Philippines, Sabah in Malaysian Borneo and Singapore</td><td rowspan="1" colspan="1"><xref ref-type="bibr" rid="B63">Ho (1995)</xref>, <xref ref-type="bibr" rid="B49">Foon et al. (2017)</xref>, <xref ref-type="bibr" rid="B113">Phung et al. (2017)</xref>, <xref ref-type="bibr" rid="B104">Nurinsiyaha and Hausdorf (2019)</xref>, <xref ref-type="bibr" rid="B107">Parcon et al. (2020)</xref></td></tr><tr><td rowspan="1" colspan="1">
                      <bold>Oceania</bold>
                    </td><td rowspan="1" colspan="1">Australia, New Guinea, New Zealand* and Pacific islands (American Samoa, Chilean Islands: Rapa Nui, Cook Islands, Fiji, French Polynesia, Hawaii, Norfolk Island, Pitcairn Islands and Tonga)</td><td rowspan="1" colspan="1">Anonymous undated, <xref ref-type="bibr" rid="B159">van Benthem Jutting (1964)</xref>, <xref ref-type="bibr" rid="B151">Solem (1989)</xref>, <xref ref-type="bibr" rid="B28">Cowie (2000</xref>, <xref ref-type="bibr" rid="B29">2001</xref>), <xref ref-type="bibr" rid="B144">Shea (2007)</xref>, <xref ref-type="bibr" rid="B152">Stanisic et al. (2007</xref>, <xref ref-type="bibr" rid="B153">2010</xref>), <xref ref-type="bibr" rid="B19">Brook et al. (2010)</xref>, <xref ref-type="bibr" rid="B18">Brook (2014)</xref>, <xref ref-type="bibr" rid="B31">Cowie et al. (2017)</xref>, <xref ref-type="bibr" rid="B88">Maynard et al. (2018)</xref>, <xref ref-type="bibr" rid="B106">Osorio (2018)</xref></td></tr></tbody></table></table-wrap></tp:treatment-sec><ref-list><ref id="B90"><mixed-citation xmlns:xlink="http://www.w3.org/1999/xlink" xlink:type="simple"><person-group><name name-style="western"><surname>Miller</surname><given-names>JS</given-names></name></person-group> (<year>1822</year>) <article-title>A list of the freshwater and landshells occurring in the environment of Bristol, with observations.</article-title><source>Annals of Philosophy</source><volume>3</volume>(<issue>17</issue>): <fpage>376</fpage>–<lpage>381</lpage>. [New Series]</mixed-citation></ref><ref id="B115"><mixed-citation xmlns:xlink="http://www.w3.org/1999/xlink" xlink:type="simple"><person-group><name name-style="western"><surname>Pilsbry</surname><given-names>HA</given-names></name></person-group> (<year>1906b</year>) <tp:taxon-name><tp:taxon-name-part taxon-name-part-type="family">Achatinidae</tp:taxon-name-part></tp:taxon-name>: <tp:taxon-name><tp:taxon-name-part taxon-name-part-type="subfamily">Stenogyrinae</tp:taxon-name-part></tp:taxon-name> and <tp:taxon-name><tp:taxon-name-part taxon-name-part-type="subfamily">Coeliaxinae</tp:taxon-name-part></tp:taxon-name>. In: Tryon GW, Pilsbry HA. Manual of Conchology, Second Series: <tp:taxon-name><tp:taxon-name-part taxon-name-part-type="infraclass">Pulmonata</tp:taxon-name-part></tp:taxon-name> 18(71): 161–262[, pls. 21–34]. [Academy of Natural Sciences of Philadelphia, Philadelphia]</mixed-citation></ref><ref id="B109"><mixed-citation xmlns:xlink="http://www.w3.org/1999/xlink" xlink:type="simple"><person-group><name name-style="western"><surname>Pfeiffer</surname><given-names>L</given-names></name></person-group> (<year>1840</year>) <article-title>Uebersicht der im Januar, Februar und März, 1839 auf Cuba gesammelten Mollusken.</article-title><source>Archiv für Naturgeschichte</source><volume>6</volume>: <fpage>250</fpage>–<lpage>264</lpage>.</mixed-citation></ref><ref id="B118"><mixed-citation xmlns:xlink="http://www.w3.org/1999/xlink" xlink:type="simple"><person-group><name name-style="western"><surname>Pilsbry</surname><given-names>HA</given-names></name></person-group> (<year>1910</year>) <article-title>On <italic><tp:taxon-name><tp:taxon-name-part taxon-name-part-type="genus">Opeas</tp:taxon-name-part><tp:taxon-name-part taxon-name-part-type="species">goodalli</tp:taxon-name-part></tp:taxon-name></italic> Miller.</article-title><source>The Nautilus</source><volume>24</volume>: <fpage>31</fpage>–<lpage>32</lpage>.</mixed-citation></ref><ref id="B114"><mixed-citation xmlns:xlink="http://www.w3.org/1999/xlink" xlink:type="simple"><person-group><name name-style="western"><surname>Pilsbry</surname><given-names>HA</given-names></name></person-group> (<year>1906a</year>) <tp:taxon-name><tp:taxon-name-part taxon-name-part-type="family">Achatinidae</tp:taxon-name-part></tp:taxon-name>: <tp:taxon-name><tp:taxon-name-part taxon-name-part-type="subfamily">Stenogyrinae</tp:taxon-name-part></tp:taxon-name> and <tp:taxon-name><tp:taxon-name-part taxon-name-part-type="subfamily">Coeliaxinae</tp:taxon-name-part></tp:taxon-name>. In: Tryon GW, Pilsbry HA. Manual of Conchology, Second Series: <tp:taxon-name><tp:taxon-name-part taxon-name-part-type="infraclass">Pulmonata</tp:taxon-name-part></tp:taxon-name> 18(70): 65–160[, pls. 11–20]. [Academy of Natural Sciences of Philadelphia, Philadelphia]</mixed-citation></ref><ref id="B177"><mixed-citation xmlns:xlink="http://www.w3.org/1999/xlink" xlink:type="simple"><person-group><name name-style="western"><surname>Wollaston</surname><given-names>TV</given-names></name></person-group> (<year>1878</year>) <tp:taxon-name><tp:taxon-name-part taxon-name-part-type="order">Testacea</tp:taxon-name-part></tp:taxon-name> Atlantica: Or the Land and Freshwater Shells of the Azores, Madeiras, Salvages, Canaries, Cape Verdes, and Saint Helena. L. Reeve &amp; Company, [xi +] 588 pp. <ext-link xlink:href="10.5962/bhl.title.10705" ext-link-type="doi" xlink:type="simple">https://doi.org/10.5962/bhl.title.10705</ext-link></mixed-citation></ref><ref id="B127"><mixed-citation xmlns:xlink="http://www.w3.org/1999/xlink" xlink:type="simple"><person-group><name name-style="western"><surname>Rang</surname><given-names>S</given-names></name></person-group> (<year>1831</year>) Description des coquilles terrestres recueillies pendant un voyage à la côte occidentale d’Afrique, et au Brésil. Annales des Sciences Naturelles 24(93): 5–63[, pls. 1–3].</mixed-citation></ref><ref id="B119"><mixed-citation xmlns:xlink="http://www.w3.org/1999/xlink" xlink:type="simple"><person-group><name name-style="western"><surname>Pilsbry</surname><given-names>HA</given-names></name></person-group> (<year>1946</year>) Land <tp:taxon-name><tp:taxon-name-part taxon-name-part-type="phylum">Mollusca</tp:taxon-name-part></tp:taxon-name> of North America (North of Mexico). Vol. II. Part 1. The Academy of Natural Sciences of Philadelphia Monographs 3, 520 pp.</mixed-citation></ref><ref id="B58"><mixed-citation xmlns:xlink="http://www.w3.org/1999/xlink" xlink:type="simple"><person-group><name name-style="western"><surname>Groh</surname><given-names>K</given-names></name></person-group> (<year>1983</year>) <article-title>Revision der Land- und Süsswassergastropoden der Kapverdischen Inseln.</article-title><source>Archiv für Molluskenkunde</source><volume>113</volume>: <fpage>159</fpage>–<lpage>223</lpage>.</mixed-citation></ref><ref id="B171"><mixed-citation xmlns:xlink="http://www.w3.org/1999/xlink" xlink:type="simple"><person-group><name name-style="western"><surname>von Proschwitz</surname><given-names>T</given-names></name></person-group> (<year>1994</year>) <article-title><italic><tp:taxon-name><tp:taxon-name-part taxon-name-part-type="genus">Lamellaxis</tp:taxon-name-part><tp:taxon-name-part taxon-name-part-type="species">clavulinus</tp:taxon-name-part></tp:taxon-name></italic> (Potiez &amp; Michaud) as a greenhouse species in Sweden.</article-title><source>Journal of Conchology</source><volume>35</volume>(<issue>2</issue>): <fpage>184</fpage>–<lpage>185</lpage>.</mixed-citation></ref><ref id="B27"><mixed-citation xmlns:xlink="http://www.w3.org/1999/xlink" xlink:type="simple"><person-group><name name-style="western"><surname>Cowie</surname><given-names>RH</given-names></name></person-group> (<year>1997</year>) <article-title>Catalog and bibliography of the nonindigenous nonmarine snails and slugs of the Hawaiian Islands.</article-title><source>Bishop Museum Occasional Papers</source><volume>50</volume>: <fpage>1</fpage>–<lpage>66</lpage>.</mixed-citation></ref><ref id="B28"><mixed-citation xmlns:xlink="http://www.w3.org/1999/xlink" xlink:type="simple"><person-group><name name-style="western"><surname>Cowie</surname><given-names>RH</given-names></name></person-group> (<year>2000</year>) <article-title>Non-indigenous land and freshwater molluscs in the islands of the Pacific: conservation impacts and threats.</article-title> In: <person-group><name name-style="western"><surname>Sherley</surname><given-names>G</given-names></name></person-group> (<role>Ed.</role>) <issue-title>Invasive Species in The Pacific: A Technical Review and Regional Strategy.</issue-title><source>South Pacific Regional Environment Programme, Apia</source>, <fpage>143</fpage>–<lpage>172</lpage>.</mixed-citation></ref><ref id="B23"><mixed-citation xmlns:xlink="http://www.w3.org/1999/xlink" xlink:type="simple"><person-group><name name-style="western"><surname>Chase</surname><given-names>R</given-names></name><name name-style="western"><surname>Robinson</surname><given-names>DG</given-names></name></person-group> (<year>2001</year>) <article-title>The uncertain history of land snails on Barbados: Implications for conservation.</article-title><source>Malacologia</source><volume>43</volume>: <fpage>33</fpage>–<lpage>57</lpage>.</mixed-citation></ref><ref id="B6"><mixed-citation xmlns:xlink="http://www.w3.org/1999/xlink" xlink:type="simple"><person-group><name name-style="western"><surname>Bank</surname><given-names>RA</given-names></name><name name-style="western"><surname>Menkhorst</surname><given-names>HPMG</given-names></name></person-group> (<year>2008</year>) <article-title>Notes on the nomenclature of some land- and freshwater molluscs of the Seychelles, with consequences for taxa from Africa, Madagascar, India, the Philippines, Jamaica, and Europe.</article-title><source>Basteria</source><volume>72</volume>: <fpage>93</fpage>–<lpage>110</lpage>.</mixed-citation></ref><ref id="B50"><mixed-citation xmlns:xlink="http://www.w3.org/1999/xlink" xlink:type="simple"><person-group><name name-style="western"><surname>Gerber</surname><given-names>J</given-names></name><name name-style="western"><surname>Clark</surname><given-names>SA</given-names></name></person-group> (<year>2015</year>) <article-title>First record of the predatory land snail <tp:taxon-name><tp:taxon-name-part taxon-name-part-type="genus">Streptostele</tp:taxon-name-part> (<tp:taxon-name-part taxon-name-part-type="subgenus">Tomostele</tp:taxon-name-part>) <tp:taxon-name-part taxon-name-part-type="species">musaecola</tp:taxon-name-part></tp:taxon-name> (<tp:taxon-name><tp:taxon-name-part taxon-name-part-type="infraclass">Pulmonata</tp:taxon-name-part></tp:taxon-name>: <tp:taxon-name><tp:taxon-name-part taxon-name-part-type="family">Streptaxidae</tp:taxon-name-part></tp:taxon-name>) in the continental United States.</article-title><source>American Conchologist</source><volume>43</volume>(<issue>2</issue>): <fpage>26</fpage>–<lpage>28</lpage>.</mixed-citation></ref><ref id="B66"><mixed-citation xmlns:xlink="http://www.w3.org/1999/xlink" xlink:type="simple"><person-group><name name-style="western"><surname>Horsák</surname><given-names>M</given-names></name><name name-style="western"><surname>Naggs</surname><given-names>F</given-names></name><name name-style="western"><surname>Backeljau</surname><given-names>T</given-names></name></person-group> (<year>2020</year>) <article-title><italic><tp:taxon-name><tp:taxon-name-part taxon-name-part-type="genus">Paropeas</tp:taxon-name-part><tp:taxon-name-part taxon-name-part-type="species">achatinaceum</tp:taxon-name-part></tp:taxon-name></italic> (Pfeiffer, 1846) and other alien subulinine and opeatine land snails in European greenhouses (<tp:taxon-name><tp:taxon-name-part taxon-name-part-type="class">Gastropoda</tp:taxon-name-part></tp:taxon-name>, <tp:taxon-name><tp:taxon-name-part taxon-name-part-type="family">Achatinidae</tp:taxon-name-part></tp:taxon-name>).</article-title><source>Malacologia</source><volume>63</volume>(<issue>1</issue>): <fpage>123</fpage>–<lpage>130</lpage>. <ext-link xlink:href="10.4002/040.063.0112" ext-link-type="doi" xlink:type="simple">https://doi.org/10.4002/040.063.0112</ext-link></mixed-citation></ref><ref id="B131"><mixed-citation xmlns:xlink="http://www.w3.org/1999/xlink" xlink:type="simple"><person-group><name name-style="western"><surname>Robinson</surname><given-names>DG</given-names></name></person-group> (<year>1999</year>) <article-title>Alien invasions: The effects of the global economy on non-marine gastropod introductions into the United States.</article-title><source>Malacologia</source><volume>41</volume>: <fpage>413</fpage>–<lpage>438</lpage>.</mixed-citation></ref><ref id="B78"><mixed-citation xmlns:xlink="http://www.w3.org/1999/xlink" xlink:type="simple"><person-group><name name-style="western"><surname>Kerney</surname><given-names>MP</given-names></name><name name-style="western"><surname>Cameron</surname><given-names>RAD</given-names></name></person-group> (<year>1979</year>) <source>A field guide to the land snails of Britain and north-west Europe.</source><publisher-name>Collins</publisher-name>, <publisher-loc>London</publisher-loc>, <size units="page">288 pp</size>.</mixed-citation></ref><ref id="B38"><mixed-citation xmlns:xlink="http://www.w3.org/1999/xlink" xlink:type="simple"><person-group><name name-style="western"><surname>Deisler</surname><given-names>JE</given-names></name><name name-style="western"><surname>Abbott</surname><given-names>RT</given-names></name></person-group> (<year>1984</year>) <article-title>Range extensions of some introduced land mollusks in the Bahama Islands, with first reports for four species.</article-title><source>The Nautilus</source><volume>98</volume>(<issue>1</issue>): <fpage>12</fpage>–<lpage>17</lpage>.</mixed-citation></ref><ref id="B30"><mixed-citation xmlns:xlink="http://www.w3.org/1999/xlink" xlink:type="simple"><person-group><name name-style="western"><surname>Cowie</surname><given-names>RH</given-names></name><name name-style="western"><surname>Hayes</surname><given-names>KA</given-names></name><name name-style="western"><surname>Tran</surname><given-names>CT</given-names></name><name name-style="western"><surname>Meyer</surname><given-names>WM III</given-names></name></person-group> (<year>2008</year>) <article-title>The horticultural industry as a vector of alien snails and slugs: Widespread invasions in Hawaii.</article-title><source>International Journal of Pest Management</source><volume>54</volume>(<issue>4</issue>): <fpage>267</fpage>–<lpage>276</lpage>. <ext-link xlink:href="10.1080/09670870802403986" ext-link-type="doi" xlink:type="simple">https://doi.org/10.1080/09670870802403986</ext-link></mixed-citation></ref><ref id="B19"><mixed-citation xmlns:xlink="http://www.w3.org/1999/xlink" xlink:type="simple"><person-group><name name-style="western"><surname>Brook</surname><given-names>FJ</given-names></name><name name-style="western"><surname>Walter</surname><given-names>RK</given-names></name><name name-style="western"><surname>Craig</surname><given-names>JA</given-names></name></person-group> (<year>2010</year>) <article-title>Changes in the terrestrial molluscan fauna of Miti’āro, southern Cook Islands.</article-title><source>Tuhinga</source><volume>21</volume>: <fpage>75</fpage>–<lpage>98</lpage>.</mixed-citation></ref><ref id="B92"><mixed-citation xmlns:xlink="http://www.w3.org/1999/xlink" xlink:type="simple"><person-group><name name-style="western"><surname>Miquel</surname><given-names>SE</given-names></name><name name-style="western"><surname>Herrera</surname><given-names>HW</given-names></name></person-group> (<year>2014</year>) <article-title>Catalogue of terrestrial gastropods from Galápagos (except <tp:taxon-name><tp:taxon-name-part taxon-name-part-type="family">Bulimulidae</tp:taxon-name-part></tp:taxon-name> and <tp:taxon-name><tp:taxon-name-part taxon-name-part-type="family">Succineidae</tp:taxon-name-part></tp:taxon-name>) with description of a new species of <italic><tp:taxon-name><tp:taxon-name-part taxon-name-part-type="genus">Ambrosiella</tp:taxon-name-part></tp:taxon-name></italic> Odhner (<tp:taxon-name><tp:taxon-name-part taxon-name-part-type="family">Achatinellidae</tp:taxon-name-part></tp:taxon-name>) (<tp:taxon-name><tp:taxon-name-part taxon-name-part-type="phylum">Mollusca</tp:taxon-name-part></tp:taxon-name>: <tp:taxon-name><tp:taxon-name-part taxon-name-part-type="class">Gastropoda</tp:taxon-name-part></tp:taxon-name>).</article-title><source>Archiv für Molluskenkunde</source><volume>143</volume>(<issue>2</issue>): <fpage>107</fpage>–<lpage>133</lpage>. <ext-link xlink:href="10.1127/arch.moll/1869-0963/143/107-133" ext-link-type="doi" xlink:type="simple">https://doi.org/10.1127/arch.moll/1869-0963/143/107-133</ext-link></mixed-citation></ref><ref id="B40"><mixed-citation xmlns:xlink="http://www.w3.org/1999/xlink" xlink:type="simple"><person-group><name name-style="western"><surname>Dundee</surname><given-names>DS</given-names></name></person-group> (<year>1974</year>) <article-title>Catalog of introduced molluscs of eastern North America (North of Mexico).</article-title><source>Sterkiana</source><volume>55</volume>: <fpage>1</fpage>–<lpage>37</lpage>.</mixed-citation></ref><ref id="B101"><mixed-citation xmlns:xlink="http://www.w3.org/1999/xlink" xlink:type="simple"><person-group><name name-style="western"><surname>Nekola</surname><given-names>JC</given-names></name></person-group> (<year>2014</year>) <article-title>Overview of the North American terrestrial gastropod fauna.</article-title><source>American Malacological Bulletin</source><volume>32</volume>(<issue>2</issue>): <fpage>225</fpage>–<lpage>235</lpage>. <ext-link xlink:href="10.4003/006.032.0203" ext-link-type="doi" xlink:type="simple">https://doi.org/10.4003/006.032.0203</ext-link></mixed-citation></ref><ref id="B44"><mixed-citation xmlns:xlink="http://www.w3.org/1999/xlink" xlink:type="simple"><person-group><name name-style="western"><surname>Espinosa</surname><given-names>JA</given-names></name><name name-style="western"><surname>Robinson</surname><given-names>DG</given-names></name></person-group> (<year>2021</year>) <article-title>Annotated checklist of the terrestrial mollusks (<tp:taxon-name><tp:taxon-name-part taxon-name-part-type="phylum">Mollusca</tp:taxon-name-part></tp:taxon-name>: <tp:taxon-name><tp:taxon-name-part taxon-name-part-type="class">Gastropoda</tp:taxon-name-part></tp:taxon-name>) from Hispaniola Island.</article-title><source>Novitates Caribaea</source><volume>17</volume>(<issue>17</issue>): <fpage>71</fpage>–<lpage>146</lpage>. <ext-link xlink:href="10.33800/nc.vi17.250" ext-link-type="doi" xlink:type="simple">https://doi.org/10.33800/nc.vi17.250</ext-link></mixed-citation></ref><ref id="B87"><mixed-citation xmlns:xlink="http://www.w3.org/1999/xlink" xlink:type="simple"><person-group><name name-style="western"><surname>Marcus</surname><given-names>E</given-names></name><name name-style="western"><surname>Marcus</surname><given-names>E</given-names></name></person-group> (<year>1968</year>) <article-title>Über einige <tp:taxon-name><tp:taxon-name-part taxon-name-part-type="family">Subulinidae</tp:taxon-name-part></tp:taxon-name> (<tp:taxon-name><tp:taxon-name-part taxon-name-part-type="infraclass">Pulmonata</tp:taxon-name-part></tp:taxon-name> von Sao Paulo).</article-title><source>Beiträge zur Neotropischen Fauna</source><volume>5</volume>(<issue>3</issue>): <fpage>186</fpage>–<lpage>208</lpage>. <ext-link xlink:href="10.1080/01650526809360407" ext-link-type="doi" xlink:type="simple">https://doi.org/10.1080/01650526809360407</ext-link></mixed-citation></ref><ref id="B163"><mixed-citation xmlns:xlink="http://www.w3.org/1999/xlink" xlink:type="simple"><person-group><name name-style="western"><surname>van Regteren Altena</surname><given-names>CO</given-names></name></person-group> (<year>1975</year>) Land <tp:taxon-name><tp:taxon-name-part taxon-name-part-type="class">Gastropoda</tp:taxon-name-part></tp:taxon-name> of Suriname, with the description of a new species of <italic><tp:taxon-name><tp:taxon-name-part taxon-name-part-type="genus">Nesopupa</tp:taxon-name-part></tp:taxon-name></italic>. Basteria 39(3/6): 29–50.</mixed-citation></ref><ref id="B145"><mixed-citation xmlns:xlink="http://www.w3.org/1999/xlink" xlink:type="simple"><person-group><name name-style="western"><surname>Simone</surname><given-names>LRL</given-names></name></person-group> (<year>2006</year>) <source>Land and freshwater molluscs of Brazil.</source><publisher-name>EGB</publisher-name>, <publisher-loc>São Paulo</publisher-loc>, <size units="page">390 pp</size>.</mixed-citation></ref><ref id="B136"><mixed-citation xmlns:xlink="http://www.w3.org/1999/xlink" xlink:type="simple"><person-group><name name-style="western"><surname>Rumi</surname><given-names>A</given-names></name><name name-style="western"><surname>Sánchez</surname><given-names>J</given-names></name><name name-style="western"><surname>Ferrando</surname><given-names>NS</given-names></name></person-group> (<year>2010</year>) <article-title><italic><tp:taxon-name><tp:taxon-name-part taxon-name-part-type="genus">Theba</tp:taxon-name-part><tp:taxon-name-part taxon-name-part-type="species">pisana</tp:taxon-name-part></tp:taxon-name></italic> (Müller, 1774) (<tp:taxon-name><tp:taxon-name-part taxon-name-part-type="class">Gastropoda</tp:taxon-name-part></tp:taxon-name>, <tp:taxon-name><tp:taxon-name-part taxon-name-part-type="family">Helicidae</tp:taxon-name-part></tp:taxon-name>) and other alien land molluscs species in Argentina.</article-title><source>Biological Invasions</source><volume>12</volume>: <fpage>2985</fpage>–<lpage>2990</lpage>. <ext-link xlink:href="10.1007/s10530-010-9715-x" ext-link-type="doi" xlink:type="simple">https://doi.org/10.1007/s10530-010-9715-x</ext-link></mixed-citation></ref><ref id="B83"><mixed-citation xmlns:xlink="http://www.w3.org/1999/xlink" xlink:type="simple"><person-group><name name-style="western"><surname>Leiss</surname><given-names>A</given-names></name><name name-style="western"><surname>Reischütz</surname><given-names>PL</given-names></name></person-group> (<year>1996</year>) <article-title>Ein Beitrag zur Kenntnis der Molluskenfauna der Gewächshäuser in Wien und Niederösterreich.</article-title><source>Wissenschaftliche Mitteilungen Niederösterreichisches Landesmuseum</source><volume>9</volume>: <fpage>173</fpage>–<lpage>184</lpage>.</mixed-citation></ref><ref id="B65"><mixed-citation xmlns:xlink="http://www.w3.org/1999/xlink" xlink:type="simple"><person-group><name name-style="western"><surname>Horsák</surname><given-names>M</given-names></name><name name-style="western"><surname>Dvořák</surname><given-names>L</given-names></name><name name-style="western"><surname>Juřičková</surname><given-names>L</given-names></name></person-group> (<year>2004</year>) <article-title>Greenhouse gastropods of the Czech Republic: Current stage of research.</article-title><source>Malacological Newsletter</source><volume>22</volume>: <fpage>141</fpage>–<lpage>147</lpage>.</mixed-citation></ref><ref id="B37"><mixed-citation xmlns:xlink="http://www.w3.org/1999/xlink" xlink:type="simple"><person-group><name name-style="western"><surname>Da Sois</surname><given-names>L</given-names></name></person-group> (<year>2015</year>) Greenhouse gastropods of the Hortus botanicus Leiden (distribution) and other experiences in the Botanical Garden. Bachelor Thesis, University of Padova, Padova, Italy. <ext-link xlink:href="http://tesi.cab.unipd.it/61106/1/Bacheor_thesis_Luca_Da_Sois.pdf" ext-link-type="uri" xlink:type="simple">http://tesi.cab.unipd.it/61106/1/Bacheor_thesis_Luca_Da_Sois.pdf</ext-link> [Accessed on 12.11.2023]</mixed-citation></ref><ref id="B128"><mixed-citation xmlns:xlink="http://www.w3.org/1999/xlink" xlink:type="simple"><person-group><name name-style="western"><surname>Reischütz</surname><given-names>A</given-names></name><name name-style="western"><surname>Reischütz</surname><given-names>PL</given-names></name><name name-style="western"><surname>Richling</surname><given-names>I</given-names></name><name name-style="western"><surname>Gilli</surname><given-names>C</given-names></name></person-group> (<year>2018</year>) <article-title>Die Molluskenfauna des Botanischen Gartens der Universität Wien. 2: Die Mollusken der Glashäuser.</article-title><source>Nachrichtenblatt der Ersten Vorarlberger Malakologischen Gesellschaft</source><volume>25</volume>: <fpage>31</fpage>–<lpage>41</lpage>.</mixed-citation></ref><ref id="B1"><mixed-citation xmlns:xlink="http://www.w3.org/1999/xlink" xlink:type="simple"><person-group><name name-style="western"><surname>Anderson</surname><given-names>R</given-names></name><name name-style="western"><surname>Rowson</surname><given-names>B</given-names></name></person-group> (<year>2020</year>) Annotated list of the non-marine <tp:taxon-name><tp:taxon-name-part taxon-name-part-type="phylum">Mollusca</tp:taxon-name-part></tp:taxon-name> of Britain and Ireland. <ext-link xlink:href="https://conchsoc.org/sites/default/files/MolluscWorld/Anderson-2008.pdf" ext-link-type="uri" xlink:type="simple">https://conchsoc.org/sites/default/files/MolluscWorld/Anderson-2008.pdf</ext-link> [Accessed on 02.02.2023]</mixed-citation></ref><ref id="B124"><mixed-citation xmlns:xlink="http://www.w3.org/1999/xlink" xlink:type="simple"><person-group><name name-style="western"><surname>Probst</surname><given-names>J-M</given-names></name></person-group> (<year>2001</year>) <article-title>Description de quelques taxons de la faune malacologique introduite de La Réunion.</article-title><source>Bulletin Phaethon</source><volume>13</volume>: <fpage>1</fpage>–<lpage>3</lpage>.</mixed-citation></ref><ref id="B51"><mixed-citation xmlns:xlink="http://www.w3.org/1999/xlink" xlink:type="simple"><person-group><name name-style="western"><surname>Gerlach</surname><given-names>J</given-names></name></person-group> (<year>2006</year>) <source>Terrestrial and freshwater <tp:taxon-name><tp:taxon-name-part taxon-name-part-type="phylum">Mollusca</tp:taxon-name-part></tp:taxon-name> of the Seychelles Islands.</source><publisher-name>Backhuys</publisher-name>, <publisher-loc>Leiden</publisher-loc>, <size units="page">141 pp</size>.</mixed-citation></ref><ref id="B57"><mixed-citation xmlns:xlink="http://www.w3.org/1999/xlink" xlink:type="simple"><person-group><name name-style="western"><surname>Griffiths</surname><given-names>OL</given-names></name><name name-style="western"><surname>Florens</surname><given-names>VFB</given-names></name></person-group> (<year>2006</year>) <source>A field guide to the non-marine molluscs of the Mascarene Islands (Mauritius, Réunion and Rodrigues) and the northern dependencies of Mauritius.</source><publisher-name>Bioculture Press</publisher-name>, <publisher-loc>Mauritius</publisher-loc>, <size units="page">188 pp</size>.</mixed-citation></ref><ref id="B42"><mixed-citation xmlns:xlink="http://www.w3.org/1999/xlink" xlink:type="simple"><person-group><name name-style="western"><surname>Emberton</surname><given-names>CK</given-names></name><name name-style="western"><surname>Slapcinsky</surname><given-names>J</given-names></name><name name-style="western"><surname>Campbell</surname><given-names>CA</given-names></name><name name-style="western"><surname>Rakotondrazafy</surname><given-names>JA</given-names></name><name name-style="western"><surname>Andriamiarison</surname><given-names>TN</given-names></name><name name-style="western"><surname>Emberton</surname><given-names>JD</given-names></name></person-group> (<year>2010</year>) <article-title>Terrestrial mollusks of Andriantantely Massif, eastern Madagascar, with descriptions of 36 new species (<tp:taxon-name><tp:taxon-name-part taxon-name-part-type="class">Gastropoda</tp:taxon-name-part></tp:taxon-name>: <tp:taxon-name><tp:taxon-name-part taxon-name-part-type="subclass">Caenogastropoda</tp:taxon-name-part></tp:taxon-name>: <tp:taxon-name><tp:taxon-name-part taxon-name-part-type="infraclass">Pulmonata</tp:taxon-name-part></tp:taxon-name>).</article-title><source>Archiv für Molluskenkunde</source><volume>139</volume>(<issue>1</issue>): <fpage>71</fpage>–<lpage>141</lpage>. <ext-link xlink:href="10.1127/arch.moll/1869-0963/139/071-141" ext-link-type="doi" xlink:type="simple">https://doi.org/10.1127/arch.moll/1869-0963/139/071-141</ext-link></mixed-citation></ref><ref id="B89"><mixed-citation xmlns:xlink="http://www.w3.org/1999/xlink" xlink:type="simple"><person-group><name name-style="western"><surname>Mienis</surname><given-names>HK</given-names></name><name name-style="western"><surname>Rittner</surname><given-names>O</given-names></name><name name-style="western"><surname>Vaisman</surname><given-names>S</given-names></name></person-group> (<year>2012</year>) <article-title>The spike awlsnail <italic><tp:taxon-name><tp:taxon-name-part taxon-name-part-type="genus">Lamellaxis</tp:taxon-name-part><tp:taxon-name-part taxon-name-part-type="species">clavulinus</tp:taxon-name-part></tp:taxon-name></italic> in Israel.</article-title><source>Tentacle</source><volume>20</volume>: <fpage>15</fpage>–<lpage>16</lpage>.</mixed-citation></ref><ref id="B21"><mixed-citation xmlns:xlink="http://www.w3.org/1999/xlink" xlink:type="simple"><person-group><name name-style="western"><surname>Budha</surname><given-names>PB</given-names></name><name name-style="western"><surname>Naggs</surname><given-names>F</given-names></name><name name-style="western"><surname>Backeljau</surname><given-names>T</given-names></name></person-group> (<year>2015</year>) <article-title>Annotated Checklist of the Terrestrial Gastropods of Nepal.</article-title><source>ZooKeys</source><volume>492</volume>: <fpage>1</fpage>–<lpage>48</lpage>. <ext-link xlink:href="10.3897/zookeys.492.9175" ext-link-type="doi" xlink:type="simple">https://doi.org/10.3897/zookeys.492.9175</ext-link></mixed-citation></ref><ref id="B63"><mixed-citation xmlns:xlink="http://www.w3.org/1999/xlink" xlink:type="simple"><person-group><name name-style="western"><surname>Ho</surname><given-names>WH</given-names></name></person-group> (<year>1995</year>) <article-title>A review of the land-snail fauna of Singapore.</article-title><source>The Raffles Bulletin of Zoology</source><volume>43</volume>: <fpage>91</fpage>–<lpage>113</lpage>.</mixed-citation></ref><ref id="B49"><mixed-citation xmlns:xlink="http://www.w3.org/1999/xlink" xlink:type="simple"><person-group><name name-style="western"><surname>Foon</surname><given-names>JK</given-names></name><name name-style="western"><surname>Clements</surname><given-names>GR</given-names></name><name name-style="western"><surname>Liew</surname><given-names>T-S</given-names></name></person-group> (<year>2017</year>) <article-title>Diversity and biogeography of land snails (<tp:taxon-name><tp:taxon-name-part taxon-name-part-type="phylum">Mollusca</tp:taxon-name-part></tp:taxon-name>, <tp:taxon-name><tp:taxon-name-part taxon-name-part-type="class">Gastropoda</tp:taxon-name-part></tp:taxon-name>) in the limestone hills of Perak, Peninsular Malaysia.</article-title><source>ZooKeys</source><volume>682</volume>: <fpage>1</fpage>–<lpage>94</lpage>. <ext-link xlink:href="10.3897/zookeys.682.12999" ext-link-type="doi" xlink:type="simple">https://doi.org/10.3897/zookeys.682.12999</ext-link></mixed-citation></ref><ref id="B113"><mixed-citation xmlns:xlink="http://www.w3.org/1999/xlink" xlink:type="simple"><person-group><name name-style="western"><surname>Phung</surname><given-names>C-C</given-names></name><name name-style="western"><surname>Yu</surname><given-names>FTY</given-names></name><name name-style="western"><surname>Liew</surname><given-names>T-S</given-names></name></person-group> (<year>2017</year>) <article-title>A checklist of land snails from the west coast islands of Sabah, Borneo (<tp:taxon-name><tp:taxon-name-part taxon-name-part-type="phylum">Mollusca</tp:taxon-name-part></tp:taxon-name>, <tp:taxon-name><tp:taxon-name-part taxon-name-part-type="class">Gastropoda</tp:taxon-name-part></tp:taxon-name>).</article-title><source>ZooKeys</source><volume>673</volume>: <fpage>49</fpage>–<lpage>104</lpage>. <ext-link xlink:href="10.3897/zookeys.673.12422" ext-link-type="doi" xlink:type="simple">https://doi.org/10.3897/zookeys.673.12422</ext-link></mixed-citation></ref><ref id="B104"><mixed-citation xmlns:xlink="http://www.w3.org/1999/xlink" xlink:type="simple"><person-group><name name-style="western"><surname>Nurinsiyaha</surname><given-names>AS</given-names></name><name name-style="western"><surname>Hausdorf</surname><given-names>B</given-names></name></person-group> (<year>2019</year>) <article-title>Listing, impact assessment and prioritization of introduced land snail and slug species in Indonesia.</article-title><source>The Journal of Molluscan Studies</source><volume>85</volume>(<issue>1</issue>): <fpage>92</fpage>–<lpage>102</lpage>. <ext-link xlink:href="10.1093/mollus/eyy062" ext-link-type="doi" xlink:type="simple">https://doi.org/10.1093/mollus/eyy062</ext-link></mixed-citation></ref><ref id="B107"><mixed-citation xmlns:xlink="http://www.w3.org/1999/xlink" xlink:type="simple"><person-group><name name-style="western"><surname>Parcon</surname><given-names>JA</given-names></name><name name-style="western"><surname>Lit</surname><given-names>Jr IL</given-names></name><name name-style="western"><surname>Camacho</surname><given-names>MVC</given-names></name><name name-style="western"><surname>de Chavez</surname><given-names>ERC</given-names></name></person-group> (<year>2020</year>) Diversity of land snails in the karst areas of Sta. Teresita, Cagayan province, Luzon island with notes on new distribution records. Philippine Journal of Science 150(S1): 525–537. <ext-link xlink:href="10.56899/150.S1.39" ext-link-type="doi" xlink:type="simple">https://doi.org/10.56899/150.S1.39</ext-link></mixed-citation></ref><ref id="B159"><mixed-citation xmlns:xlink="http://www.w3.org/1999/xlink" xlink:type="simple"><person-group><name name-style="western"><surname>van Benthem Jutting</surname><given-names>WSS</given-names></name></person-group> (<year>1964</year>) <article-title>Non-marine <tp:taxon-name><tp:taxon-name-part taxon-name-part-type="phylum">Mollusca</tp:taxon-name-part></tp:taxon-name> of West New Guinea. Part 3, <tp:taxon-name><tp:taxon-name-part taxon-name-part-type="infraclass">Pulmonata</tp:taxon-name-part></tp:taxon-name>, 1.</article-title><source>Nova Guinea (Zoology)</source><volume>26</volume>: <fpage>1</fpage>–<lpage>74</lpage>.</mixed-citation></ref><ref id="B151"><mixed-citation xmlns:xlink="http://www.w3.org/1999/xlink" xlink:type="simple"><person-group><name name-style="western"><surname>Solem</surname><given-names>A</given-names></name></person-group> (<year>1989</year>) <article-title>Non-camaenid land snails of the Kimberley and Northern Territory, Australia, I. Systematics, affinities and ranges.</article-title><source>Invertebrate Systematics</source><volume>2</volume>(<issue>4</issue>): <fpage>455</fpage>–<lpage>604</lpage>. <ext-link xlink:href="10.1071/IT9880455" ext-link-type="doi" xlink:type="simple">https://doi.org/10.1071/IT9880455</ext-link></mixed-citation></ref><ref id="B29"><mixed-citation xmlns:xlink="http://www.w3.org/1999/xlink" xlink:type="simple"><person-group><name name-style="western"><surname>Cowie</surname><given-names>RH</given-names></name></person-group> (<year>2001</year>) <article-title>Invertebrate invasions on Pacific Islands and the replacement of unique native faunas: A synthesis of the land and freshwater snails.</article-title><source>Biological Invasions</source><volume>3</volume>(<issue>2</issue>): <fpage>119</fpage>–<lpage>136</lpage>. <ext-link xlink:href="10.1023/A:1014529019000" ext-link-type="doi" xlink:type="simple">https://doi.org/10.1023/A:1014529019000</ext-link></mixed-citation></ref><ref id="B144"><mixed-citation xmlns:xlink="http://www.w3.org/1999/xlink" xlink:type="simple"><person-group><name name-style="western"><surname>Shea</surname><given-names>M</given-names></name></person-group> (<year>2007</year>) <article-title>Exotic snails and slugs found in Australia.</article-title><source>Malacological Society of Australasia Newsletter</source><volume>131</volume>: <fpage>3</fpage>–<lpage>11</lpage>.</mixed-citation></ref><ref id="B152"><mixed-citation xmlns:xlink="http://www.w3.org/1999/xlink" xlink:type="simple"><person-group><name name-style="western"><surname>Stanisic</surname><given-names>J</given-names></name><name name-style="western"><surname>Cameron</surname><given-names>RAD</given-names></name><name name-style="western"><surname>Pokryszko</surname><given-names>BM</given-names></name><name name-style="western"><surname>Nekola</surname><given-names>JC</given-names></name></person-group> (<year>2007</year>) <article-title>Forest snail faunas from S.E. Queensland and N.E. New South Wales (Australia): Patterns of local and regional richness and differentiation.</article-title><source>Malacologia</source><volume>49</volume>(<issue>2</issue>): <fpage>445</fpage>–<lpage>462</lpage>. <ext-link xlink:href="10.4002/0076-2997-49.2.445" ext-link-type="doi" xlink:type="simple">https://doi.org/10.4002/0076-2997-49.2.445</ext-link></mixed-citation></ref><ref id="B153"><mixed-citation xmlns:xlink="http://www.w3.org/1999/xlink" xlink:type="simple"><person-group><name name-style="western"><surname>Stanisic</surname><given-names>J</given-names></name><name name-style="western"><surname>Shea</surname><given-names>M</given-names></name><name name-style="western"><surname>Potter</surname><given-names>D</given-names></name><name name-style="western"><surname>Griffiths</surname><given-names>O</given-names></name></person-group> (<year>2010</year>) <source>Australian land snails volume 1. A field guide to eastern Australian species.</source><publisher-name>Mauritius</publisher-name>, <publisher-loc>Bioculture Press for the Australian Museum</publisher-loc>, <size units="page">591 pp</size>.</mixed-citation></ref><ref id="B18"><mixed-citation xmlns:xlink="http://www.w3.org/1999/xlink" xlink:type="simple"><person-group><name name-style="western"><surname>Brook</surname><given-names>FJ</given-names></name></person-group> (<year>2014</year>) <article-title>Land snails of Vava’u.</article-title> In: <person-group><name name-style="western"><surname>Atherton</surname><given-names>JN</given-names></name><name name-style="western"><surname>McKenna</surname><given-names>SA</given-names></name><name name-style="western"><surname>Wheatley</surname><given-names>A</given-names></name></person-group> (<role>Eds</role>) <issue-title>Rapid biodiversity assessment of the Vava’u Archipelago, Kingdom of Tonga.</issue-title><source>Secretariat of the Pacific regional environment Programme, Apia, Samoa</source>, <fpage>79</fpage>–<lpage>91</lpage>.</mixed-citation></ref><ref id="B31"><mixed-citation xmlns:xlink="http://www.w3.org/1999/xlink" xlink:type="simple"><person-group><name name-style="western"><surname>Cowie</surname><given-names>RH</given-names></name><name name-style="western"><surname>Rundell</surname><given-names>RJ</given-names></name><name name-style="western"><surname>Yeung</surname><given-names>NW</given-names></name></person-group> (<year>2017</year>) Samoan land snails and slugs. An identification guide. Pago Pago, American Samoa. Department of Marine and Wildlife Resources, American Samoa Government, Contribution (Pacific Biological Survey), no. 2017-004, [viii +] 71 pp.</mixed-citation></ref><ref id="B88"><mixed-citation xmlns:xlink="http://www.w3.org/1999/xlink" xlink:type="simple"><person-group><name name-style="western"><surname>Maynard</surname><given-names>GV</given-names></name><name name-style="western"><surname>Lepschi</surname><given-names>BJ</given-names></name><name name-style="western"><surname>Malfroy</surname><given-names>SF</given-names></name></person-group> (<year>2018</year>) <article-title>Norfolk Island quarantine survey 2012–2014 – a comprehensive assessment of an isolated subtropical island.</article-title><source>Proceedings of the Linnean Society of New South Wales</source><volume>140</volume>: <fpage>7</fpage>–<lpage>243</lpage>.</mixed-citation></ref><ref id="B106"><mixed-citation xmlns:xlink="http://www.w3.org/1999/xlink" xlink:type="simple"><person-group><name name-style="western"><surname>Osorio</surname><given-names>CR</given-names></name></person-group> (<year>2018</year>) <article-title>Lista de los moluscos de Isla de Pascua (Rapa Nui) Chile, en el Pacifico Sur.</article-title><source>Boletín del Museo Nacional de Historia Natural</source><volume>67</volume>(<issue>1</issue>): <fpage>55</fpage>–<lpage>80</lpage>. <ext-link xlink:href="10.54830/bmnhn.v67.n1.2018.37" ext-link-type="doi" xlink:type="simple">https://doi.org/10.54830/bmnhn.v67.n1.2018.37</ext-link></mixed-citation></ref><ref id="B158"><mixed-citation xmlns:xlink="http://www.w3.org/1999/xlink" xlink:type="simple"><person-group><name name-style="western"><surname>Thompson</surname><given-names>FG</given-names></name></person-group> (<year>2011</year>) <article-title>An annotated checklist and bibliography of the land and freshwater snails of Mexico and Central America.</article-title><source>Bulletin of the Florida State Museum Biological Sciences</source><volume>50</volume>(<issue>1</issue>): <fpage>1</fpage>–<lpage>299</lpage>. <ext-link xlink:href="10.58782/flmnh.bnej7351" ext-link-type="doi" xlink:type="simple">https://doi.org/10.58782/flmnh.bnej7351</ext-link></mixed-citation></ref><ref id="B133"><mixed-citation xmlns:xlink="http://www.w3.org/1999/xlink" xlink:type="simple"><person-group><name name-style="western"><surname>Rosenberg</surname><given-names>G</given-names></name><name name-style="western"><surname>Muratov</surname><given-names>IV</given-names></name></person-group> (<year>2006</year>) <article-title>Status report on the terrestrial <tp:taxon-name><tp:taxon-name-part taxon-name-part-type="phylum">Mollusca</tp:taxon-name-part></tp:taxon-name> of Jamaica. Proceedings.</article-title><source>Academy of Natural Sciences of Philadelphia</source><volume>155</volume>(<issue>1</issue>): <fpage>117</fpage>–<lpage>161</lpage>. <ext-link xlink:href="10.1635/i0097-3157-155-1-117.1" ext-link-type="doi" xlink:type="simple">https://doi.org/10.1635/i0097-3157-155-1-117.1</ext-link></mixed-citation></ref><ref id="B43"><mixed-citation xmlns:xlink="http://www.w3.org/1999/xlink" xlink:type="simple"><person-group><name name-style="western"><surname>Espinosa</surname><given-names>J</given-names></name><name name-style="western"><surname>Ortea</surname><given-names>J</given-names></name></person-group> (<year>2009</year>) <source>Moluscos terrestres de Cuba.</source><publisher-name>UPC Print</publisher-name>, <publisher-loc>Vasa, Finland</publisher-loc>, <size units="page">191 pp</size>.</mixed-citation></ref><ref id="B85"><mixed-citation xmlns:xlink="http://www.w3.org/1999/xlink" xlink:type="simple"><person-group><name name-style="western"><surname>Maceira</surname><given-names>D</given-names></name><name name-style="western"><surname>Miquel</surname><given-names>SE</given-names></name><name name-style="western"><surname>Espinosa</surname><given-names>J</given-names></name><name name-style="western"><surname>Virgillito</surname><given-names>M</given-names></name><name name-style="western"><surname>Lauranzón</surname><given-names>B</given-names></name></person-group> (<year>2013</year>) <article-title>Moluscos terrestres exóticos y primera cita de la familia <tp:taxon-name><tp:taxon-name-part taxon-name-part-type="family">Punctidae</tp:taxon-name-part></tp:taxon-name> (<tp:taxon-name><tp:taxon-name-part taxon-name-part-type="phylum">Mollusca</tp:taxon-name-part></tp:taxon-name>: <tp:taxon-name><tp:taxon-name-part taxon-name-part-type="infraclass">Pulmonata</tp:taxon-name-part></tp:taxon-name>: <tp:taxon-name><tp:taxon-name-part taxon-name-part-type="class">Gastropoda</tp:taxon-name-part></tp:taxon-name>) y de su especie <italic><tp:taxon-name><tp:taxon-name-part taxon-name-part-type="genus">Paralaoma</tp:taxon-name-part><tp:taxon-name-part taxon-name-part-type="species">servilis</tp:taxon-name-part></tp:taxon-name></italic> para Cuba.</article-title><source>Solenodon</source><volume>11</volume>: <fpage>95</fpage>–<lpage>102</lpage>.</mixed-citation></ref><ref id="B22"><mixed-citation xmlns:xlink="http://www.w3.org/1999/xlink" xlink:type="simple"><person-group><name name-style="western"><surname>Charles</surname><given-names>L</given-names></name></person-group> (<year>2015</year>) Mollusques terrestres de l’archipel de la Guadeloupe, Petites Antilles. Rapport d’inventaire 2014–2015. DEAL Guadeloupe, 88 pp[, 11 pls + annexes].</mixed-citation></ref><ref id="B39"><mixed-citation xmlns:xlink="http://www.w3.org/1999/xlink" xlink:type="simple"><person-group><name name-style="western"><surname>Delannoye</surname><given-names>R</given-names></name><name name-style="western"><surname>Charles</surname><given-names>L</given-names></name><name name-style="western"><surname>Pointier</surname><given-names>J-P</given-names></name><name name-style="western"><surname>Massemin</surname><given-names>D</given-names></name></person-group> (<year>2015</year>) <source>Mollusques continentaux de la Martinique. Non-marine Molluscs of Martinique, Lesser Antilles.</source><publisher-name>Biotope</publisher-name>, <publisher-loc>Mèze, Muséum national d’Histoire naturelle, Paris [collection Inventaires et biodiversité]</publisher-loc>, <size units="page">328 pp</size>.</mixed-citation></ref><ref id="B68"><mixed-citation xmlns:xlink="http://www.w3.org/1999/xlink" xlink:type="simple"><person-group><name name-style="western"><surname>Hovestadt</surname><given-names>A</given-names></name><name name-style="western"><surname>van Leeuwen</surname><given-names>S</given-names></name></person-group> (<year>2017</year>) <article-title>Terrestrial molluscs of Aruba, Bonaire and Curaçao in the Dutch Caribbean: An updated checklist and guide to identification.</article-title><source>Vita Malacologica</source><volume>16</volume>: <fpage>1</fpage>–<lpage>39</lpage>.</mixed-citation></ref><ref id="B67"><mixed-citation xmlns:xlink="http://www.w3.org/1999/xlink" xlink:type="simple"><person-group><name name-style="western"><surname>Hovestadt</surname><given-names>A</given-names></name><name name-style="western"><surname>Neckheim</surname><given-names>CM</given-names></name></person-group> (<year>2020</year>) <article-title>A critical checklist of the non-marine molluscs of St.Martin, with notes on the terrestrial malacofauna of Anguilla and Saint-Barthélemy, and the description of a new subspecies.</article-title><source>Folia Conchyliologica</source><volume>57</volume>: <fpage>1</fpage>–<lpage>38</lpage>.</mixed-citation></ref><ref id="B169"><mixed-citation xmlns:xlink="http://www.w3.org/1999/xlink" xlink:type="simple"><person-group><name name-style="western"><surname>Virgillito</surname><given-names>M</given-names></name><name name-style="western"><surname>Miquel</surname><given-names>SE</given-names></name></person-group> (<year>2013</year>) <article-title>New records of exotic land snails and slugs in Argentina.</article-title><source>Revista del Museo Argentino de Ciencias Naturales</source><volume>15</volume>(<issue>2</issue>): <fpage>295</fpage>–<lpage>303</lpage>. <ext-link xlink:href="10.22179/REVMACN.15.186" ext-link-type="doi" xlink:type="simple">https://doi.org/10.22179/REVMACN.15.186</ext-link></mixed-citation></ref><ref id="B93"><mixed-citation xmlns:xlink="http://www.w3.org/1999/xlink" xlink:type="simple"><person-group><name name-style="western"><surname>Miquel</surname><given-names>SE</given-names></name><name name-style="western"><surname>Jaime</surname><given-names>GL</given-names></name></person-group> (<year>2018</year>) <article-title><tp:taxon-name><tp:taxon-name-part taxon-name-part-type="family">Subulinidae</tp:taxon-name-part></tp:taxon-name> snails from northern Argentina with description of a new species of <italic><tp:taxon-name><tp:taxon-name-part taxon-name-part-type="genus">Nannobeliscus</tp:taxon-name-part></tp:taxon-name></italic> Weyrauch (<tp:taxon-name><tp:taxon-name-part taxon-name-part-type="class">Gastropoda</tp:taxon-name-part></tp:taxon-name>, <tp:taxon-name><tp:taxon-name-part taxon-name-part-type="order">Stylommatophora</tp:taxon-name-part></tp:taxon-name>, <tp:taxon-name><tp:taxon-name-part taxon-name-part-type="superfamily">Achatinoidea</tp:taxon-name-part></tp:taxon-name>).</article-title><source>Spixiana</source><volume>41</volume>: <fpage>1</fpage>–<lpage>7</lpage>.</mixed-citation></ref><ref id="B15"><mixed-citation xmlns:xlink="http://www.w3.org/1999/xlink" xlink:type="simple"><person-group><name name-style="western"><surname>Breure</surname><given-names>ASH</given-names></name><name name-style="western"><surname>Roosen</surname><given-names>MT</given-names></name><name name-style="western"><surname>Ablett</surname><given-names>JD</given-names></name></person-group> (<year>2022a</year>) <article-title>Land and freshwater molluscs of mainland Ecuador: An illustrated checklist.</article-title><source>Iberus: Revista de la Sociedad Espanola de Malacologia</source><volume>40</volume>: <fpage>1</fpage>–<lpage>290</lpage>.</mixed-citation></ref><ref id="B34"><mixed-citation xmlns:xlink="http://www.w3.org/1999/xlink" xlink:type="simple"><person-group><name name-style="western"><surname>Crowley</surname><given-names>TE</given-names></name><name name-style="western"><surname>Pain</surname><given-names>T</given-names></name></person-group> (<year>1977</year>) <article-title><tp:taxon-name><tp:taxon-name-part taxon-name-part-type="phylum">Mollusca</tp:taxon-name-part></tp:taxon-name> not <tp:taxon-name><tp:taxon-name-part taxon-name-part-type="family">Charopidae</tp:taxon-name-part></tp:taxon-name>.</article-title> In: <person-group><name name-style="western"><surname>Basilewsky</surname><given-names>P</given-names></name></person-group>. <issue-title>(Ed.) La Faune Terrestre de l’Île de Sainte-Hélène. Quatrième partie.</issue-title><source>Annales du Musée Royal de l’Afrique Centrale, Sciences Zoologiques</source><volume>220</volume>: <fpage>534</fpage>–<lpage>575</lpage>.</mixed-citation></ref><ref id="B9"><mixed-citation xmlns:xlink="http://www.w3.org/1999/xlink" xlink:type="simple"><person-group><name name-style="western"><surname>Bieler</surname><given-names>R</given-names></name><name name-style="western"><surname>Slapcinsky</surname><given-names>J</given-names></name></person-group> (<year>2000</year>) <article-title>A case study for the development of an island fauna: recent terrestrial mollusks of Bermuda.</article-title><source>Nemouria Occasional Papers of the Delaware Museum of Natural History</source><volume>44</volume>: <fpage>1</fpage>–<lpage>100</lpage>.</mixed-citation></ref><ref id="B64"><mixed-citation xmlns:xlink="http://www.w3.org/1999/xlink" xlink:type="simple"><person-group><name name-style="western"><surname>Holyoak</surname><given-names>DT</given-names></name><name name-style="western"><surname>Holyoak</surname><given-names>GA</given-names></name><name name-style="western"><surname>Lima</surname><given-names>RFD</given-names></name><name name-style="western"><surname>Panisi</surname><given-names>M</given-names></name><name name-style="western"><surname>Sinclair</surname><given-names>F</given-names></name></person-group> (<year>2020</year>) <article-title>A checklist of the land <tp:taxon-name><tp:taxon-name-part taxon-name-part-type="phylum">Mollusca</tp:taxon-name-part></tp:taxon-name> (<tp:taxon-name><tp:taxon-name-part taxon-name-part-type="class">Gastropoda</tp:taxon-name-part></tp:taxon-name>) of the islands of São Tomé and Príncipe, with new records and descriptions of new taxa.</article-title><source>Iberus : Revista de la Sociedad Espanola de Malacologia</source><volume>38</volume>: <fpage>219</fpage>–<lpage>319</lpage>.</mixed-citation></ref><ref id="B80"><mixed-citation xmlns:xlink="http://www.w3.org/1999/xlink" xlink:type="simple"><person-group><name name-style="western"><surname>Key</surname><given-names>R</given-names></name><name name-style="western"><surname>Fowler</surname><given-names>L</given-names></name><name name-style="western"><surname>Pryce</surname><given-names>D</given-names></name></person-group> (<year>2021</year>) Terrestrial &amp; freshwater invertebrates of St Helena. <tp:taxon-name><tp:taxon-name-part taxon-name-part-type="class">Pisces</tp:taxon-name-part></tp:taxon-name> publications for St. Helen Nature Conservation Group, 220 pp.</mixed-citation></ref><ref id="B123"><mixed-citation xmlns:xlink="http://www.w3.org/1999/xlink" xlink:type="simple"><person-group><name name-style="western"><surname>Preece</surname><given-names>RC</given-names></name><name name-style="western"><surname>White</surname><given-names>TS</given-names></name><name name-style="western"><surname>Raheem</surname><given-names>DC</given-names></name><name name-style="western"><surname>Ketchum</surname><given-names>H</given-names></name><name name-style="western"><surname>Ablett</surname><given-names>J</given-names></name><name name-style="western"><surname>Taylor</surname><given-names>H</given-names></name><name name-style="western"><surname>Webb</surname><given-names>K</given-names></name><name name-style="western"><surname>Naggs</surname><given-names>F</given-names></name></person-group> (<year>2022</year>) William Benson and the golden age of malacology in British India: Biography, illustrated catalogue and evaluation of his molluscan types. Tropical Natural History (Supplement 6): 1–434.</mixed-citation></ref><ref id="B82"><mixed-citation xmlns:xlink="http://www.w3.org/1999/xlink" xlink:type="simple"><person-group><name name-style="western"><surname>Kwitt</surname><given-names>S</given-names></name><name name-style="western"><surname>Patzner</surname><given-names>RA</given-names></name><name name-style="western"><surname>Reischütz</surname><given-names>S</given-names></name><name name-style="western"><surname>Reischütz</surname><given-names>PL</given-names></name></person-group> (<year>2019</year>) <article-title>Die Ergebnisse einer Untersuchung der terrestrischen Molluskenfauna der Gewächshäuser des botanischen Gartens der Universität Salzburg.</article-title><source>Nachrichtenblatt der Ersten Vorarlberger Malakologischen Gesellschaft</source><volume>26</volume>: <fpage>69</fpage>–<lpage>74</lpage>.</mixed-citation></ref><ref id="B99"><mixed-citation xmlns:xlink="http://www.w3.org/1999/xlink" xlink:type="simple"><person-group><name name-style="western"><surname>Muratov</surname><given-names>IV</given-names></name></person-group> (<year>2010</year>) <article-title>Terrestrial molluscs of Cabo Delgado and adjacent inland areas of North-Eastern Mozambique.</article-title><source>African Invertebrates</source><volume>51</volume>(<issue>2</issue>): <fpage>255</fpage>–<lpage>288</lpage>. <ext-link xlink:href="10.5733/afin.051.0203" ext-link-type="doi" xlink:type="simple">https://doi.org/10.5733/afin.051.0203</ext-link></mixed-citation></ref><ref id="B5"><mixed-citation xmlns:xlink="http://www.w3.org/1999/xlink" xlink:type="simple"><person-group><name name-style="western"><surname>Baker</surname><given-names>HB</given-names></name></person-group> (<year>1945</year>) <article-title>Some American <tp:taxon-name><tp:taxon-name-part taxon-name-part-type="family">Achatinidae</tp:taxon-name-part></tp:taxon-name>.</article-title><source>The Nautilus</source><volume>58</volume>: <fpage>84</fpage>–<lpage>92</lpage>. <ext-link xlink:href="10.5962/bhl.part.27492" ext-link-type="doi" xlink:type="simple">https://doi.org/10.5962/bhl.part.27492</ext-link></mixed-citation></ref><ref id="B54"><mixed-citation xmlns:xlink="http://www.w3.org/1999/xlink" xlink:type="simple"><person-group><name name-style="western"><surname>Gittenberger</surname><given-names>E</given-names></name><name name-style="western"><surname>van Bruggen</surname><given-names>AC</given-names></name></person-group> (<year>2013</year>) <article-title>Land snails of the islet of Misali, off Pemba Island, Zanzibar, Tanzania.</article-title><source>Zoologische Mededelingen Leiden</source><volume>87</volume>(<issue>3</issue>): <fpage>235</fpage>–<lpage>273</lpage>.</mixed-citation></ref></ref-list></tp:taxon-treatment>
