# Supplementary material for: ﻿Five alien achatinid land snails (Gastropoda, Eupulmonata) first reported in greenhouses of Italian botanical gardens
Source: Zookeys. 2024 Jul 29;1208:99–132. doi: 10.3897/zookeys.1208.119147 (PMC11301031; doi:10.3897/zookeys.1208.119147)
Supplement: XML Treatment for Paropeas achatinaceum [file zookeys.1208.119147-treatment3.xml]

<!DOCTYPE tp:taxon-treatment
  PUBLIC "-//TaxonX//DTD Taxonomic Treatment Publishing DTD v0 20100105//EN" "tax-treatment-NSO.dtd">
<tp:taxon-treatment xmlns:tp="http://www.plazi.org/taxpub"><tp:treatment-meta><kwd-group><label>Taxon classification</label><kwd>
                <named-content content-type="kingdom">Animalia</named-content>
              </kwd><kwd>
                <named-content content-type="order">Stylommatophora</named-content>
              </kwd><kwd>
                <named-content content-type="family">Subulinidae</named-content>
              </kwd></kwd-group><mixed-citation publication-type="journal"><person-group><name><surname>Manganelli</surname><given-names>Giuseppe</given-names></name><name><surname>Benocci</surname><given-names>Andrea</given-names></name><name><surname>Barbato</surname><given-names>Debora</given-names></name><name><surname>Giusti</surname><given-names>Folco</given-names></name></person-group><article-title>﻿Five alien achatinid land snails (<tp:taxon-name><tp:taxon-name-part taxon-name-part-type="class">Gastropoda</tp:taxon-name-part></tp:taxon-name>, <tp:taxon-name><tp:taxon-name-part taxon-name-part-type="suborder">Eupulmonata</tp:taxon-name-part></tp:taxon-name>) first reported in greenhouses of Italian botanical gardens</article-title><source>Zookeys</source><day>29</day><month>07</month><year>2024</year><volume>1208</volume><fpage>99</fpage><lpage>132</lpage><pub-id pub-id-type="doi">10.3897/zookeys.1208.119147</pub-id></mixed-citation></tp:treatment-meta><tp:nomenclature><label>﻿</label><tp:taxon-name>
              <object-id xmlns:xlink="http://www.w3.org/1999/xlink" content-type="arpha" xlink:type="simple">63A046FF-D7BC-53FD-BB21-A07CD63234F0</object-id>
              <tp:taxon-name-part taxon-name-part-type="genus" reg="Paropeas">Paropeas</tp:taxon-name-part>
              <tp:taxon-name-part taxon-name-part-type="species" reg="achatinaceum">achatinaceum</tp:taxon-name-part>
            </tp:taxon-name><tp:taxon-authority>(Pfeiffer, 1846)</tp:taxon-authority><tp:nomenclature-citation-list><tp:nomenclature-citation><tp:taxon-name>
                  <tp:taxon-name-part taxon-name-part-type="genus" reg="Bulimus">Bulimus</tp:taxon-name-part>
                  <tp:taxon-name-part taxon-name-part-type="species" reg="achatinaceus">achatinaceus</tp:taxon-name-part>
                </tp:taxon-name><comment>Pfeiffer, 1846: 82. Type locality: “Java”. Type material: lectotype no. ZMB Moll. 65746, Zoological Museum, Berlin (<xref ref-type="bibr" rid="B100">Naggs 1994</xref>: fig. 1).</comment></tp:nomenclature-citation></tp:nomenclature-citation-list></tp:nomenclature><tp:treatment-sec sec-type="material" id="SECID0ENNBG"><title>Material examined.</title><p>Italy • 173 shells and 21 spirit specimens; Padua, Biodiversity Garden (Botanical Garden of Padua); <named-content xmlns:xlink="http://www.w3.org/1999/xlink" content-type="dwc:verbatimCoordinates" xlink:type="simple"><named-content content-type="geo-json" specific-use="{&#34;type&#34;:&#34;Point&#34;,&#34;coordinates&#34;:[11.880658,45.397942]}" id="NCID0EWNBG" xlink:type="simple">45°23'52.59"N, 11°52'50.37"E</named-content></named-content>; 06 Mar. 2019; D. Barbato leg.; GMC 57373.</p></tp:treatment-sec><tp:treatment-sec sec-type="description" id="SECID0E2NBG"><title>Description.</title><p><bold><italic>Shell</italic></bold> (Figs <xref ref-type="fig" rid="F6">21–24</xref>). Dextral, medium in size, minutely perforate to imperforate, elongate, slender, conical, rather robust, pearly off-white, opaque, with 7–9 slightly convex whorls, separated by rather deep and in places irregularly crenulate sutures. Apex obtuse, rounded, and smooth. Last whorl ~ 1/3 of shell height. Aperture small, ~ 1/4 of shell height, obliquely pyriform, slightly prosocline. Peristome interrupted, slightly thickened along outer margin, slightly reflected on columella, with callous rim on parietum and columella; columella straight; outer margin sinuous in lateral view (approximately inverse S-shaped). Protoconch smooth; teleoconch with evident irregular collabral striae. Shell dimensions: <abbrev xmlns:xlink="http://www.w3.org/1999/xlink" xlink:title="shell height" id="ABBRID0EKOBG" xlink:type="simple">SH</abbrev> 9.4–13.1 mm; <abbrev xmlns:xlink="http://www.w3.org/1999/xlink" xlink:title="shell diameter" id="ABBRID0EOOBG" xlink:type="simple">SD</abbrev> 2.9–3.8 mm; <abbrev xmlns:xlink="http://www.w3.org/1999/xlink" xlink:title="aperture height" id="ABBRID0ESOBG" xlink:type="simple">AH</abbrev> 3.0–3.5 mm; <abbrev xmlns:xlink="http://www.w3.org/1999/xlink" xlink:title="aperture width" id="ABBRID0EWOBG" xlink:type="simple">AW</abbrev> 1.8–2.2 mm.</p><fig id="F6" position="float" orientation="portrait"><object-id xmlns:xlink="http://www.w3.org/1999/xlink" content-type="doi" xlink:type="simple">10.3897/zookeys.1208.119147.figures21-24</object-id><object-id xmlns:xlink="http://www.w3.org/1999/xlink" content-type="arpha" xlink:type="simple">06F0F8D5-E651-582F-959E-9C5340EB47A1</object-id><label>Figures 21–24.</label><caption><p>Shells of <italic><tp:taxon-name><tp:taxon-name-part taxon-name-part-type="genus" reg="Paropeas">Paropeas</tp:taxon-name-part><tp:taxon-name-part taxon-name-part-type="species" reg="achatinaceum">achatinaceum</tp:taxon-name-part></tp:taxon-name></italic> from the Biodiversity Garden (Botanical Garden of Padua), D. Barbato leg. 06 Mar. 2019.</p></caption><graphic xmlns:xlink="http://www.w3.org/1999/xlink" xlink:href="zookeys-1208-099_article-119147__-g006.jpg" position="float" orientation="portrait" xlink:type="simple" id="oo_1103572.jpg"><uri content-type="original_file" xlink:type="simple">https://binary.pensoft.net/fig/1103572</uri></graphic></fig><p><bold><italic>Female distal genitalia</italic></bold> (Figs <xref ref-type="fig" rid="F7">25</xref>, <xref ref-type="fig" rid="F7">27</xref>). Free oviduct long and wide. Bursa copulatrix sac-like, oval with long slender duct (slightly longer than bursa copulatrix), initially slightly flared, and medially convoluted around free oviduct. Vagina long and wide (longer than free oviduct) with huge proximal lateral bulge containing large ligula.</p><fig id="F7" position="float" orientation="portrait"><object-id xmlns:xlink="http://www.w3.org/1999/xlink" content-type="doi" xlink:type="simple">10.3897/zookeys.1208.119147.figures25-27</object-id><object-id xmlns:xlink="http://www.w3.org/1999/xlink" content-type="arpha" xlink:type="simple">A6727875-FD82-5952-9853-6BCD9F6797AC</object-id><label>Figures 25–27.</label><caption><p>Genital anatomy of <italic><tp:taxon-name><tp:taxon-name-part taxon-name-part-type="genus" reg="Paropeas">Paropeas</tp:taxon-name-part><tp:taxon-name-part taxon-name-part-type="species" reg="achatinaceum">achatinaceum</tp:taxon-name-part></tp:taxon-name></italic> from the Biodiversity Garden (Botanical Garden of Padua), D. Barbato leg. 06 Mar. 2019: <bold>25</bold> genitalia (hermaphrodite gonad excluded) <bold>26</bold> detail of proximal penial complex <bold>27</bold> internal structure of vagina.</p></caption><graphic xmlns:xlink="http://www.w3.org/1999/xlink" xlink:href="zookeys-1208-099_article-119147__-g007.jpg" position="float" orientation="portrait" xlink:type="simple" id="oo_1103573.jpg"><uri content-type="original_file" xlink:type="simple">https://binary.pensoft.net/fig/1103573</uri></graphic></fig><p><bold><italic>Male distal genitalia</italic></bold> (Figs <xref ref-type="fig" rid="F7">25–27</xref>). Vas deferens of variable diameter (proximal tract narrow, medial tract slightly wider and final tract very narrow), entering penial complex at its proximal end. Penial complex consisting of epiphallus, penial caecum and penis. Epiphallus very short. Penial caecum very short (as long as epiphallus). Penis very long, distinctly divided into proximal and distal parts by difference in calibre; proximal part longer (almost twice distal penis), slender and thin walled; distal penis shorter (half proximal penis), thick, muscular walled and enveloped by penial sheath. Penial retractor muscle bifid, one branch inserted on proximal end of penis, the other branch on tip of penial caecum.</p><p><bold><italic>Genital atrium</italic></bold> (Figs <xref ref-type="fig" rid="F7">25</xref>, <xref ref-type="fig" rid="F7">27</xref>). Short.</p></tp:treatment-sec><tp:treatment-sec sec-type="remarks" id="SECID0EZRBG"><title>Remarks.</title><p><italic><tp:taxon-name><tp:taxon-name-part taxon-name-part-type="genus" reg="Paropeas">Paropeas</tp:taxon-name-part><tp:taxon-name-part taxon-name-part-type="species" reg="achatinaceum">achatinaceum</tp:taxon-name-part></tp:taxon-name></italic> is one of the best known subulinids thanks to the excellent anatomical study and the careful taxonomic revision by <xref ref-type="bibr" rid="B100">Naggs (1994)</xref>. Our anatomical study (Figs <xref ref-type="fig" rid="F7">25–27</xref>) fully agrees with that of <xref ref-type="bibr" rid="B100">Naggs (1994)</xref>.</p><p>This species is regarded as native to tropical Asia, where it occurs from Nepal and Sri Lanka to South East Asia. Outside this area it is found in Australia and Pacific islands, West Indian Ocean islands, Europe, and the West Asia (see Table <xref ref-type="table" rid="T3">3</xref> for details and references).</p><table-wrap id="T3" position="float" orientation="portrait"><label>Table 3.</label><caption><p>Geographical distribution of <italic><tp:taxon-name><tp:taxon-name-part taxon-name-part-type="genus" reg="Paropeas">Paropeas</tp:taxon-name-part><tp:taxon-name-part taxon-name-part-type="species" reg="achatinaceum">achatinaceum</tp:taxon-name-part></tp:taxon-name></italic>. Asterisks indicate countries / islands where the species has been recorded only in greenhouses or very disturbed anthropogenic habitats; hash symbol denotes one record based on a specimen of unknown origin recovered from sandy detritus collected on a beach.</p></caption><table id="TID0ESBAK" rules="all"><tbody><tr><th rowspan="1" colspan="1">Regions</th><th rowspan="1" colspan="1">Countries / Islands</th><th rowspan="1" colspan="1">References</th></tr><tr><td rowspan="1" colspan="1">
                      <bold>Europe</bold>
                    </td><td rowspan="1" colspan="1">Austria*, Italy*, and Malta<bold><sup>#</sup></bold></td><td rowspan="1" colspan="1"><xref ref-type="bibr" rid="B66">Horsák et al. (2020)</xref>, <xref ref-type="bibr" rid="B24">Cilia et al. (2022)</xref>, this paper</td></tr><tr><td rowspan="1" colspan="1">
                      <bold>West Indian Ocean</bold>
                    </td><td rowspan="1" colspan="1">Mascarene and Seychelles</td><td rowspan="1" colspan="1"><xref ref-type="bibr" rid="B100">Naggs (1994)</xref>, <xref ref-type="bibr" rid="B57">Griffiths and Florens (2006)</xref></td></tr><tr><td rowspan="1" colspan="1">
                      <bold>West Asia</bold>
                    </td><td rowspan="1" colspan="1">Iraq</td><td rowspan="1" colspan="1">
                      <xref ref-type="bibr" rid="B72">Hussein et al. (2018)</xref>
                    </td></tr><tr><td rowspan="1" colspan="1">
                      <bold>South Asia</bold>
                    </td><td rowspan="1" colspan="1">Nepal and Sri Lanka</td><td rowspan="1" colspan="1"><xref ref-type="bibr" rid="B100">Naggs (1994)</xref>, <xref ref-type="bibr" rid="B21">Budha et al. (2015)</xref></td></tr><tr><td rowspan="1" colspan="1">
                      <bold>South-East Asia</bold>
                    </td><td rowspan="1" colspan="1">Borneo, Indonesia, and Singapore</td><td rowspan="1" colspan="1"><xref ref-type="bibr" rid="B100">Naggs (1994)</xref>, <xref ref-type="bibr" rid="B141">Schilthuizen and Rutjes (2001)</xref>, <xref ref-type="bibr" rid="B156">Tan et al. (2015)</xref>, <xref ref-type="bibr" rid="B105">Nurinsiyaha et al. (2016)</xref>, <xref ref-type="bibr" rid="B113">Phung et al. (2017)</xref></td></tr><tr><td rowspan="1" colspan="1">
                      <bold>East Asia</bold>
                    </td><td rowspan="1" colspan="1">Dongsha Island and Hong Kong</td><td rowspan="1" colspan="1"><xref ref-type="bibr" rid="B100">Naggs (1994)</xref>, <xref ref-type="bibr" rid="B178">Wu et al. (2007)</xref></td></tr><tr><td rowspan="1" colspan="1">
                      <bold>Oceania</bold>
                    </td><td rowspan="1" colspan="1">Australia and Pacific islands (American Samoa, Cook Islands, Fiji, French Polynesia, Guam, Hawaii, Northern Mariana Islands, Samoa, and Tonga)</td><td rowspan="1" colspan="1"><xref ref-type="bibr" rid="B100">Naggs (1994)</xref>, <xref ref-type="bibr" rid="B28">Cowie (2000</xref>, <xref ref-type="bibr" rid="B29">2001</xref>), <xref ref-type="bibr" rid="B144">Shea (2007)</xref>, <xref ref-type="bibr" rid="B19">Brook et al. (2010)</xref>, <xref ref-type="bibr" rid="B153">Stanisic et al. (2010)</xref>, <xref ref-type="bibr" rid="B79">Kerr and Bauman (2013)</xref>, <xref ref-type="bibr" rid="B18">Brook (2014)</xref>, <xref ref-type="bibr" rid="B31">Cowie et al. (2017)</xref></td></tr></tbody></table></table-wrap><p>The species was found in the Biodiversity Garden (Botanical Garden of Padua), where it forms a well-established population, as in Vienna Zoo, Austria (<xref ref-type="bibr" rid="B66">Horsák et al. 2020</xref>). In contrast, the report from Malta is only based on a specimen of unknown origin recovered from sandy detritus collected on a beach (<xref ref-type="bibr" rid="B24">Cilia et al. 2022</xref>). This is the first report from Italy and the third from Europe.</p></tp:treatment-sec><ref-list><ref id="B100"><mixed-citation xmlns:xlink="http://www.w3.org/1999/xlink" xlink:type="simple"><person-group><name name-style="western"><surname>Naggs</surname><given-names>F</given-names></name></person-group> (<year>1994</year>) <article-title>The reproductive anatomy of <italic><tp:taxon-name><tp:taxon-name-part taxon-name-part-type="genus">Paropeas</tp:taxon-name-part><tp:taxon-name-part taxon-name-part-type="species">achatinaceum</tp:taxon-name-part></tp:taxon-name></italic> and a new concept of <italic><tp:taxon-name><tp:taxon-name-part taxon-name-part-type="genus">Paropeas</tp:taxon-name-part></tp:taxon-name></italic> (<tp:taxon-name><tp:taxon-name-part taxon-name-part-type="infraclass">Pulmonata</tp:taxon-name-part></tp:taxon-name>: <tp:taxon-name><tp:taxon-name-part taxon-name-part-type="superfamily">Achatinoidea</tp:taxon-name-part></tp:taxon-name>: <tp:taxon-name><tp:taxon-name-part taxon-name-part-type="family">Subulinidae</tp:taxon-name-part></tp:taxon-name>).</article-title><source>The Journal of Molluscan Studies</source><volume>60</volume>(<issue>2</issue>): <fpage>175</fpage>–<lpage>191</lpage>. <ext-link xlink:href="10.1093/mollus/60.2.175" ext-link-type="doi" xlink:type="simple">https://doi.org/10.1093/mollus/60.2.175</ext-link></mixed-citation></ref><ref id="B66"><mixed-citation xmlns:xlink="http://www.w3.org/1999/xlink" xlink:type="simple"><person-group><name name-style="western"><surname>Horsák</surname><given-names>M</given-names></name><name name-style="western"><surname>Naggs</surname><given-names>F</given-names></name><name name-style="western"><surname>Backeljau</surname><given-names>T</given-names></name></person-group> (<year>2020</year>) <article-title><italic><tp:taxon-name><tp:taxon-name-part taxon-name-part-type="genus">Paropeas</tp:taxon-name-part><tp:taxon-name-part taxon-name-part-type="species">achatinaceum</tp:taxon-name-part></tp:taxon-name></italic> (Pfeiffer, 1846) and other alien subulinine and opeatine land snails in European greenhouses (<tp:taxon-name><tp:taxon-name-part taxon-name-part-type="class">Gastropoda</tp:taxon-name-part></tp:taxon-name>, <tp:taxon-name><tp:taxon-name-part taxon-name-part-type="family">Achatinidae</tp:taxon-name-part></tp:taxon-name>).</article-title><source>Malacologia</source><volume>63</volume>(<issue>1</issue>): <fpage>123</fpage>–<lpage>130</lpage>. <ext-link xlink:href="10.4002/040.063.0112" ext-link-type="doi" xlink:type="simple">https://doi.org/10.4002/040.063.0112</ext-link></mixed-citation></ref><ref id="B24"><mixed-citation xmlns:xlink="http://www.w3.org/1999/xlink" xlink:type="simple"><person-group><name name-style="western"><surname>Cilia</surname><given-names>DP</given-names></name><name name-style="western"><surname>Nappo</surname><given-names>A</given-names></name><name name-style="western"><surname>Cardona</surname><given-names>S</given-names></name></person-group> (<year>2022</year>) <article-title>Contributions to the malacology of Malta, IV &amp; V: Second European record of <italic><tp:taxon-name><tp:taxon-name-part taxon-name-part-type="genus">Paropeas</tp:taxon-name-part><tp:taxon-name-part taxon-name-part-type="species">achatinaceum</tp:taxon-name-part></tp:taxon-name></italic> (L. Pfeiffer, 1846) (<tp:taxon-name><tp:taxon-name-part taxon-name-part-type="class">Gastropoda</tp:taxon-name-part></tp:taxon-name>, <tp:taxon-name><tp:taxon-name-part taxon-name-part-type="family">Achatinidae</tp:taxon-name-part></tp:taxon-name>) and an annotated checklist of allochthonous non-marine gastropods.</article-title><source>Bollettino Malacologico</source><volume>58</volume>(<issue>2</issue>): <fpage>126</fpage>–<lpage>142</lpage>. <ext-link xlink:href="10.53559/BollMalacol.2022.15" ext-link-type="doi" xlink:type="simple">https://doi.org/10.53559/BollMalacol.2022.15</ext-link></mixed-citation></ref><ref id="B57"><mixed-citation xmlns:xlink="http://www.w3.org/1999/xlink" xlink:type="simple"><person-group><name name-style="western"><surname>Griffiths</surname><given-names>OL</given-names></name><name name-style="western"><surname>Florens</surname><given-names>VFB</given-names></name></person-group> (<year>2006</year>) <source>A field guide to the non-marine molluscs of the Mascarene Islands (Mauritius, Réunion and Rodrigues) and the northern dependencies of Mauritius.</source><publisher-name>Bioculture Press</publisher-name>, <publisher-loc>Mauritius</publisher-loc>, <size units="page">188 pp</size>.</mixed-citation></ref><ref id="B72"><mixed-citation xmlns:xlink="http://www.w3.org/1999/xlink" xlink:type="simple"><person-group><name name-style="western"><surname>Hussein</surname><given-names>IA</given-names></name><name name-style="western"><surname>Aldoori</surname><given-names>NL</given-names></name><name name-style="western"><surname>Aldoori</surname><given-names>ML</given-names></name></person-group> (<year>2018</year>) <article-title>Sequencing of mitochondrial COI gene in new Iraqi record <italic><tp:taxon-name><tp:taxon-name-part taxon-name-part-type="genus">Paropeas</tp:taxon-name-part><tp:taxon-name-part taxon-name-part-type="species">achatinaceum</tp:taxon-name-part></tp:taxon-name></italic> L. P. Feiffer, 1846, <tp:taxon-name><tp:taxon-name-part taxon-name-part-type="class">Gastropoda</tp:taxon-name-part></tp:taxon-name>: <tp:taxon-name><tp:taxon-name-part taxon-name-part-type="superfamily">Subulinoidea</tp:taxon-name-part></tp:taxon-name>.</article-title><source>Research Journal of Pharmacy and Technology</source><volume>11</volume>(<issue>10</issue>): <fpage>4267</fpage>–<lpage>4271</lpage>. <ext-link xlink:href="10.5958/0974-360X.2018.00782.5" ext-link-type="doi" xlink:type="simple">https://doi.org/10.5958/0974-360X.2018.00782.5</ext-link></mixed-citation></ref><ref id="B21"><mixed-citation xmlns:xlink="http://www.w3.org/1999/xlink" xlink:type="simple"><person-group><name name-style="western"><surname>Budha</surname><given-names>PB</given-names></name><name name-style="western"><surname>Naggs</surname><given-names>F</given-names></name><name name-style="western"><surname>Backeljau</surname><given-names>T</given-names></name></person-group> (<year>2015</year>) <article-title>Annotated Checklist of the Terrestrial Gastropods of Nepal.</article-title><source>ZooKeys</source><volume>492</volume>: <fpage>1</fpage>–<lpage>48</lpage>. <ext-link xlink:href="10.3897/zookeys.492.9175" ext-link-type="doi" xlink:type="simple">https://doi.org/10.3897/zookeys.492.9175</ext-link></mixed-citation></ref><ref id="B141"><mixed-citation xmlns:xlink="http://www.w3.org/1999/xlink" xlink:type="simple"><person-group><name name-style="western"><surname>Schilthuizen</surname><given-names>M</given-names></name><name name-style="western"><surname>Rutjes</surname><given-names>HA</given-names></name></person-group> (<year>2001</year>) <article-title>Land snail diversity in a square kilometre of tropical rainforest in Sabah, Malaysian Borneo.</article-title><source>The Journal of Molluscan Studies</source><volume>67</volume>(<issue>4</issue>): <fpage>417</fpage>–<lpage>423</lpage>. <ext-link xlink:href="10.1093/mollus/67.4.417" ext-link-type="doi" xlink:type="simple">https://doi.org/10.1093/mollus/67.4.417</ext-link></mixed-citation></ref><ref id="B156"><mixed-citation xmlns:xlink="http://www.w3.org/1999/xlink" xlink:type="simple"><person-group><name name-style="western"><surname>Tan</surname><given-names>SK</given-names></name><name name-style="western"><surname>Lim</surname><given-names>KKP</given-names></name><name name-style="western"><surname>Chua</surname><given-names>MAH</given-names></name></person-group> (<year>2015</year>) <article-title>Terrestrial snails and slugs (<tp:taxon-name><tp:taxon-name-part taxon-name-part-type="phylum">Mollusca</tp:taxon-name-part></tp:taxon-name>: <tp:taxon-name><tp:taxon-name-part taxon-name-part-type="class">Gastropoda</tp:taxon-name-part></tp:taxon-name>) of Pulau Tekong, Singapore.</article-title><source>Nature in Singapore</source><volume>8</volume>: <fpage>25</fpage>–<lpage>30</lpage>.</mixed-citation></ref><ref id="B105"><mixed-citation xmlns:xlink="http://www.w3.org/1999/xlink" xlink:type="simple"><person-group><name name-style="western"><surname>Nurinsiyaha</surname><given-names>AS</given-names></name><name name-style="western"><surname>Fauzia</surname><given-names>H</given-names></name><name name-style="western"><surname>Hennig</surname><given-names>C</given-names></name><name name-style="western"><surname>Hausdorf</surname><given-names>B</given-names></name></person-group> (<year>2016</year>) <article-title>Native and introduced land snail species as ecological indicators in different land use types in Java.</article-title><source>Ecological Indicators</source><volume>70</volume>: <fpage>557</fpage>–<lpage>565</lpage>. <ext-link xlink:href="10.1016/j.ecolind.2016.05.013" ext-link-type="doi" xlink:type="simple">https://doi.org/10.1016/j.ecolind.2016.05.013</ext-link></mixed-citation></ref><ref id="B113"><mixed-citation xmlns:xlink="http://www.w3.org/1999/xlink" xlink:type="simple"><person-group><name name-style="western"><surname>Phung</surname><given-names>C-C</given-names></name><name name-style="western"><surname>Yu</surname><given-names>FTY</given-names></name><name name-style="western"><surname>Liew</surname><given-names>T-S</given-names></name></person-group> (<year>2017</year>) <article-title>A checklist of land snails from the west coast islands of Sabah, Borneo (<tp:taxon-name><tp:taxon-name-part taxon-name-part-type="phylum">Mollusca</tp:taxon-name-part></tp:taxon-name>, <tp:taxon-name><tp:taxon-name-part taxon-name-part-type="class">Gastropoda</tp:taxon-name-part></tp:taxon-name>).</article-title><source>ZooKeys</source><volume>673</volume>: <fpage>49</fpage>–<lpage>104</lpage>. <ext-link xlink:href="10.3897/zookeys.673.12422" ext-link-type="doi" xlink:type="simple">https://doi.org/10.3897/zookeys.673.12422</ext-link></mixed-citation></ref><ref id="B178"><mixed-citation xmlns:xlink="http://www.w3.org/1999/xlink" xlink:type="simple"><person-group><name name-style="western"><surname>Wu</surname><given-names>SP</given-names></name><name name-style="western"><surname>Hwang</surname><given-names>CC</given-names></name><name name-style="western"><surname>Huang</surname><given-names>HM</given-names></name><name name-style="western"><surname>Chang</surname><given-names>HW</given-names></name><name name-style="western"><surname>Lin</surname><given-names>YS</given-names></name><name name-style="western"><surname>Lee</surname><given-names>PF</given-names></name></person-group> (<year>2007</year>) <article-title>Land molluscan fauna of the Dongsha Island with twenty new recorded species.</article-title><source>Taiwania</source><volume>52</volume>(<issue>2</issue>): <fpage>145</fpage>–<lpage>151</lpage>.</mixed-citation></ref><ref id="B28"><mixed-citation xmlns:xlink="http://www.w3.org/1999/xlink" xlink:type="simple"><person-group><name name-style="western"><surname>Cowie</surname><given-names>RH</given-names></name></person-group> (<year>2000</year>) <article-title>Non-indigenous land and freshwater molluscs in the islands of the Pacific: conservation impacts and threats.</article-title> In: <person-group><name name-style="western"><surname>Sherley</surname><given-names>G</given-names></name></person-group> (<role>Ed.</role>) <issue-title>Invasive Species in The Pacific: A Technical Review and Regional Strategy.</issue-title><source>South Pacific Regional Environment Programme, Apia</source>, <fpage>143</fpage>–<lpage>172</lpage>.</mixed-citation></ref><ref id="B29"><mixed-citation xmlns:xlink="http://www.w3.org/1999/xlink" xlink:type="simple"><person-group><name name-style="western"><surname>Cowie</surname><given-names>RH</given-names></name></person-group> (<year>2001</year>) <article-title>Invertebrate invasions on Pacific Islands and the replacement of unique native faunas: A synthesis of the land and freshwater snails.</article-title><source>Biological Invasions</source><volume>3</volume>(<issue>2</issue>): <fpage>119</fpage>–<lpage>136</lpage>. <ext-link xlink:href="10.1023/A:1014529019000" ext-link-type="doi" xlink:type="simple">https://doi.org/10.1023/A:1014529019000</ext-link></mixed-citation></ref><ref id="B144"><mixed-citation xmlns:xlink="http://www.w3.org/1999/xlink" xlink:type="simple"><person-group><name name-style="western"><surname>Shea</surname><given-names>M</given-names></name></person-group> (<year>2007</year>) <article-title>Exotic snails and slugs found in Australia.</article-title><source>Malacological Society of Australasia Newsletter</source><volume>131</volume>: <fpage>3</fpage>–<lpage>11</lpage>.</mixed-citation></ref><ref id="B19"><mixed-citation xmlns:xlink="http://www.w3.org/1999/xlink" xlink:type="simple"><person-group><name name-style="western"><surname>Brook</surname><given-names>FJ</given-names></name><name name-style="western"><surname>Walter</surname><given-names>RK</given-names></name><name name-style="western"><surname>Craig</surname><given-names>JA</given-names></name></person-group> (<year>2010</year>) <article-title>Changes in the terrestrial molluscan fauna of Miti’āro, southern Cook Islands.</article-title><source>Tuhinga</source><volume>21</volume>: <fpage>75</fpage>–<lpage>98</lpage>.</mixed-citation></ref><ref id="B153"><mixed-citation xmlns:xlink="http://www.w3.org/1999/xlink" xlink:type="simple"><person-group><name name-style="western"><surname>Stanisic</surname><given-names>J</given-names></name><name name-style="western"><surname>Shea</surname><given-names>M</given-names></name><name name-style="western"><surname>Potter</surname><given-names>D</given-names></name><name name-style="western"><surname>Griffiths</surname><given-names>O</given-names></name></person-group> (<year>2010</year>) <source>Australian land snails volume 1. A field guide to eastern Australian species.</source><publisher-name>Mauritius</publisher-name>, <publisher-loc>Bioculture Press for the Australian Museum</publisher-loc>, <size units="page">591 pp</size>.</mixed-citation></ref><ref id="B79"><mixed-citation xmlns:xlink="http://www.w3.org/1999/xlink" xlink:type="simple"><person-group><name name-style="western"><surname>Kerr</surname><given-names>AM</given-names></name><name name-style="western"><surname>Bauman</surname><given-names>S</given-names></name></person-group> (<year>2013</year>) Annotated checklist of the land snails of the Mariana Islands, Micronesia. University of Guam Marine Laboratory Technical Report 148, [vii +] 72 pp.</mixed-citation></ref><ref id="B18"><mixed-citation xmlns:xlink="http://www.w3.org/1999/xlink" xlink:type="simple"><person-group><name name-style="western"><surname>Brook</surname><given-names>FJ</given-names></name></person-group> (<year>2014</year>) <article-title>Land snails of Vava’u.</article-title> In: <person-group><name name-style="western"><surname>Atherton</surname><given-names>JN</given-names></name><name name-style="western"><surname>McKenna</surname><given-names>SA</given-names></name><name name-style="western"><surname>Wheatley</surname><given-names>A</given-names></name></person-group> (<role>Eds</role>) <issue-title>Rapid biodiversity assessment of the Vava’u Archipelago, Kingdom of Tonga.</issue-title><source>Secretariat of the Pacific regional environment Programme, Apia, Samoa</source>, <fpage>79</fpage>–<lpage>91</lpage>.</mixed-citation></ref><ref id="B31"><mixed-citation xmlns:xlink="http://www.w3.org/1999/xlink" xlink:type="simple"><person-group><name name-style="western"><surname>Cowie</surname><given-names>RH</given-names></name><name name-style="western"><surname>Rundell</surname><given-names>RJ</given-names></name><name name-style="western"><surname>Yeung</surname><given-names>NW</given-names></name></person-group> (<year>2017</year>) Samoan land snails and slugs. An identification guide. Pago Pago, American Samoa. Department of Marine and Wildlife Resources, American Samoa Government, Contribution (Pacific Biological Survey), no. 2017-004, [viii +] 71 pp.</mixed-citation></ref></ref-list></tp:taxon-treatment>
