# Supplementary material for: ﻿Five alien achatinid land snails (Gastropoda, Eupulmonata) first reported in greenhouses of Italian botanical gardens
Source: Zookeys. 2024 Jul 29;1208:99–132. doi: 10.3897/zookeys.1208.119147 (PMC11301031; doi:10.3897/zookeys.1208.119147)
Supplement: XML Treatment for Subulina octona [file zookeys.1208.119147-treatment4.xml]

<!DOCTYPE tp:taxon-treatment
  PUBLIC "-//TaxonX//DTD Taxonomic Treatment Publishing DTD v0 20100105//EN" "tax-treatment-NSO.dtd">
<tp:taxon-treatment xmlns:tp="http://www.plazi.org/taxpub"><tp:treatment-meta><kwd-group><label>Taxon classification</label><kwd>
                <named-content content-type="kingdom">Animalia</named-content>
              </kwd><kwd>
                <named-content content-type="order">Stylommatophora</named-content>
              </kwd><kwd>
                <named-content content-type="family">Subulinidae</named-content>
              </kwd></kwd-group><mixed-citation publication-type="journal"><person-group><name><surname>Manganelli</surname><given-names>Giuseppe</given-names></name><name><surname>Benocci</surname><given-names>Andrea</given-names></name><name><surname>Barbato</surname><given-names>Debora</given-names></name><name><surname>Giusti</surname><given-names>Folco</given-names></name></person-group><article-title>﻿Five alien achatinid land snails (<tp:taxon-name><tp:taxon-name-part taxon-name-part-type="class">Gastropoda</tp:taxon-name-part></tp:taxon-name>, <tp:taxon-name><tp:taxon-name-part taxon-name-part-type="suborder">Eupulmonata</tp:taxon-name-part></tp:taxon-name>) first reported in greenhouses of Italian botanical gardens</article-title><source>Zookeys</source><day>29</day><month>07</month><year>2024</year><volume>1208</volume><fpage>99</fpage><lpage>132</lpage><pub-id pub-id-type="doi">10.3897/zookeys.1208.119147</pub-id></mixed-citation></tp:treatment-meta><tp:nomenclature><label>﻿</label><tp:taxon-name>
              <object-id xmlns:xlink="http://www.w3.org/1999/xlink" content-type="arpha" xlink:type="simple">C3F6AA0A-9993-54F7-8563-FC134A3EC4D8</object-id>
              <tp:taxon-name-part taxon-name-part-type="genus" reg="Subulina">Subulina</tp:taxon-name-part>
              <tp:taxon-name-part taxon-name-part-type="species" reg="octona">octona</tp:taxon-name-part>
            </tp:taxon-name><tp:taxon-authority>(Bruguière, 1789)</tp:taxon-authority><tp:nomenclature-citation-list><tp:nomenclature-citation><tp:taxon-name>
                  <tp:taxon-name-part taxon-name-part-type="genus" reg="Bulimus">Bulimus</tp:taxon-name-part>
                  <tp:taxon-name-part taxon-name-part-type="species" reg="octonus">octonus</tp:taxon-name-part>
                </tp:taxon-name><comment>Bruguière, 1789: 325. Type locality: “… dans les îles Antilles. M. de Badier l’a trouvé abondamment à l’île de la Guadeloupe, &amp; j’en ai vu chez M. d’Antic qui lui ont été envoyés de l’île de Saint-Domingue”. Type material: presumed lost (<xref ref-type="bibr" rid="B149">Smith 1992</xref>).</comment></tp:nomenclature-citation></tp:nomenclature-citation-list></tp:nomenclature><tp:treatment-sec sec-type="material" id="SECID0E12BG"><title>Material examined.</title><p>Italy • 112 shells and 2 spirit specimens; Trento, Tropical greenhouse of the Science Museum of Trento (<named-content xmlns:xlink="http://www.w3.org/1999/xlink" content-type="dwc:institutional_code" xlink:title="Science Museum of Trentoe" xlink:href="http://grbio.org/institution/museo-delle-scienze-0" xlink:type="simple">MUSE</named-content>); <named-content xmlns:xlink="http://www.w3.org/1999/xlink" content-type="dwc:verbatimCoordinates" xlink:type="simple"><named-content content-type="geo-json" specific-use="{&#34;type&#34;:&#34;Point&#34;,&#34;coordinates&#34;:[11.113911,46.062544]}" id="NCID0EH3BG" xlink:type="simple">46°03'45.16"N, 11°06'50.08"E</named-content></named-content>; 04 Jan. 2019; 10 Feb. 2019; 04 May 2019; D. Barbato, G. Bolzonella leg.; GMC 51197 • 29 shells; same locality; 01 Feb. 2022; D. Barbato, A. Benocci leg.; GMC 51188 • 1 shell; same locality; 09 Feb. 2023; D. Barbato, A. Benocci leg.; GMC 57353 • 1 shell; Padua, Biodiversity Garden (Botanical Garden of Padua); <named-content xmlns:xlink="http://www.w3.org/1999/xlink" content-type="dwc:verbatimCoordinates" xlink:type="simple"><named-content content-type="geo-json" specific-use="{&#34;type&#34;:&#34;Point&#34;,&#34;coordinates&#34;:[11.880658,45.397942]}" id="NCID0EP3BG" xlink:type="simple">45°23'52.59"N, 11°52'50.37"E</named-content></named-content>; 06 Mar. 2019; D. Barbato leg.; GMC 57374.</p></tp:treatment-sec><tp:treatment-sec sec-type="description" id="SECID0EU3BG"><title>Description.</title><p><bold><italic>Shell</italic></bold> (Figs <xref ref-type="fig" rid="F1">7</xref>, <xref ref-type="fig" rid="F1">8</xref>, <xref ref-type="fig" rid="F8">28–30</xref>). Shell dextral, medium in size, imperforate, elongate, slender, conical, rather robust, pearly off-white, glossy or waxy and sub-transparent when fresh, with 7–9 slightly convex whorls, separated by rather deep and in places irregularly crenulate sutures. Apex obtuse, rounded, and smooth; last whorl ~ 1/3 of shell height. Aperture small, ~ 1/5 of shell height, ovate, slightly prosocline. Peristome interrupted, not thickened or reflected, with callous rim on parietum and columella; columella concave and obliquely truncate at base; outer margin straight in lateral view. Protoconch smooth; teleoconch with fine, wrinkled, irregular collabral growth lines. Shell dimensions: <abbrev xmlns:xlink="http://www.w3.org/1999/xlink" xlink:title="shell height" id="ABBRID0EL4BG" xlink:type="simple">SH</abbrev> 12.1–16.0 mm; <abbrev xmlns:xlink="http://www.w3.org/1999/xlink" xlink:title="shell diameter" id="ABBRID0EP4BG" xlink:type="simple">SD</abbrev> 3.3–4.1 mm; <abbrev xmlns:xlink="http://www.w3.org/1999/xlink" xlink:title="aperture height" id="ABBRID0ET4BG" xlink:type="simple">AH</abbrev> 2.5–3.2 mm; <abbrev xmlns:xlink="http://www.w3.org/1999/xlink" xlink:title="aperture width" id="ABBRID0EX4BG" xlink:type="simple">AW</abbrev> 1.9–2.4 mm.</p><fig id="F8" position="float" orientation="portrait"><object-id xmlns:xlink="http://www.w3.org/1999/xlink" content-type="doi" xlink:type="simple">10.3897/zookeys.1208.119147.figures28-30</object-id><object-id xmlns:xlink="http://www.w3.org/1999/xlink" content-type="arpha" xlink:type="simple">4D1CB999-17E6-57AB-A902-663EE6296B10</object-id><label>Figures 28–30.</label><caption><p>Shells of <italic><tp:taxon-name><tp:taxon-name-part taxon-name-part-type="genus" reg="Subulina">Subulina</tp:taxon-name-part><tp:taxon-name-part taxon-name-part-type="species" reg="octona">octona</tp:taxon-name-part></tp:taxon-name></italic> from the tropical greenhouse of the Science Museum of Trento (<named-content xmlns:xlink="http://www.w3.org/1999/xlink" content-type="dwc:institutional_code" xlink:title="Science Museum of Trentoe" xlink:href="http://grbio.org/institution/museo-delle-scienze-0" xlink:type="simple">MUSE</named-content>), D. Barbato &amp; G. Bolzonella leg. 04 Jan. 2019.</p></caption><graphic xmlns:xlink="http://www.w3.org/1999/xlink" xlink:href="zookeys-1208-099_article-119147__-g008.jpg" position="float" orientation="portrait" xlink:type="simple" id="oo_1103574.jpg"><uri content-type="original_file" xlink:type="simple">https://binary.pensoft.net/fig/1103574</uri></graphic></fig><p><bold><italic>Female distal genitalia</italic></bold> (Fig. <xref ref-type="fig" rid="F9">31</xref>). Free oviduct very short and wide. Bursa copulatrix sac-like, oval with short slender duct (as long as bursa copulatrix), initially not flared. Vagina very long and slender.</p><fig id="F9" position="float" orientation="portrait"><object-id xmlns:xlink="http://www.w3.org/1999/xlink" content-type="doi" xlink:type="simple">10.3897/zookeys.1208.119147.figures31-32</object-id><object-id xmlns:xlink="http://www.w3.org/1999/xlink" content-type="arpha" xlink:type="simple">CD9DB10B-FE5B-59EB-AE5B-365EBB016EFC</object-id><label>Figures 31, 32.</label><caption><p>Genital anatomy of <italic><tp:taxon-name><tp:taxon-name-part taxon-name-part-type="genus" reg="Subulina">Subulina</tp:taxon-name-part><tp:taxon-name-part taxon-name-part-type="species" reg="octona">octona</tp:taxon-name-part></tp:taxon-name></italic> from the tropical greenhouse of the Science Museum of Trento (<named-content xmlns:xlink="http://www.w3.org/1999/xlink" content-type="dwc:institutional_code" xlink:title="Science Museum of Trentoe" xlink:href="http://grbio.org/institution/museo-delle-scienze-0" xlink:type="simple">MUSE</named-content>), D. Barbato &amp; G. Bolzonella leg. 04 Jan. 2019: <bold>31</bold> genitalia (hermaphrodite gonad excluded) <bold>32</bold> detail of proximal penial complex.</p></caption><graphic xmlns:xlink="http://www.w3.org/1999/xlink" xlink:href="zookeys-1208-099_article-119147__-g009.jpg" position="float" orientation="portrait" xlink:type="simple" id="oo_1103575.jpg"><uri content-type="original_file" xlink:type="simple">https://binary.pensoft.net/fig/1103575</uri></graphic></fig><p><bold><italic>Male distal genitalia</italic></bold> (Figs <xref ref-type="fig" rid="F9">31</xref>, <xref ref-type="fig" rid="F9">32</xref>). Vas deferens of varying diameter (proximal tract narrow, medial tract slightly wider and final tract very narrow), entering penial complex near proximal end. Penial complex consisting of epiphallus, penial caecum and penis. Epiphallus very short. Penial caecum very short (as long as epiphallus). Penis very long, divided distinctly into proximal and distal parts by difference in calibre, without penial sheath; proximal part longer (twice distal penis), slender and thin walled; distal penis shorter (half proximal penis) and thick, muscular walled. Penial retractor muscle bifid, one branch inserted on tip of penial flagellum, the other branch on tip of penial caecum.</p><p><bold><italic>Genital atrium</italic></bold> (Fig. <xref ref-type="fig" rid="F9">31</xref>). Very short.</p></tp:treatment-sec><tp:treatment-sec sec-type="remarks" id="SECID0E4AAI"><title>Remarks.</title><p><italic><tp:taxon-name><tp:taxon-name-part taxon-name-part-type="genus" reg="Subulina">Subulina</tp:taxon-name-part><tp:taxon-name-part taxon-name-part-type="species" reg="octona">octona</tp:taxon-name-part></tp:taxon-name></italic> is a well-known travelling snail that occurs worldwide (<xref ref-type="bibr" rid="B131">Robinson 1999</xref>) but its native range is uncertain. It was described from Guadeloupe and Hispaniola and has been reported as native to tropical America (<xref ref-type="bibr" rid="B119">Pilsbry 1946</xref>), the Caribbean (<xref ref-type="bibr" rid="B38">Deisler and Abbott 1984</xref>) and Latin America (<xref ref-type="bibr" rid="B131">Robinson 1999</xref>) but this was disputed on the grounds that the other species of the genus occur in Africa (<xref ref-type="bibr" rid="B9">Bieler and Slapcinsky 2000</xref>). <xref ref-type="bibr" rid="B51">Gerlach (2006)</xref> regarded it as native to the Seychelles, based on a subfossil record from Aldabra reported by <xref ref-type="bibr" rid="B52">Gerlach and van Bruggen (1999)</xref>. Others suggested that it was originally from tropical America (<xref ref-type="bibr" rid="B57">Griffiths and Florens 2006</xref>), south-east Asia (<xref ref-type="bibr" rid="B136">Rumi et al. 2010</xref>) or Africa (<xref ref-type="bibr" rid="B14">Breure et al. 2016</xref>; <xref ref-type="bibr" rid="B68">Hovestadt and van Leeuwen 2017</xref>). Multi-gene phylogenetic analysis of the achatinoid snails by <xref ref-type="bibr" rid="B48">Fontanilla et al. (2017)</xref> found that <italic><tp:taxon-name><tp:taxon-name-part taxon-name-part-type="genus" reg="Subulina">Subulina</tp:taxon-name-part><tp:taxon-name-part taxon-name-part-type="species" reg="octona">octona</tp:taxon-name-part></tp:taxon-name></italic> and <italic><tp:taxon-name><tp:taxon-name-part taxon-name-part-type="genus" reg="Subulina">Subulina</tp:taxon-name-part><tp:taxon-name-part taxon-name-part-type="species" reg="striatella">striatella</tp:taxon-name-part></tp:taxon-name></italic> (Rang, 1831) formed a monophyletic group belonging to an unsupported clade including only Old World species, but unfortunately the study included a small selection of subulinine genera, only one of which was from neotropical America.</p><p><italic><tp:taxon-name><tp:taxon-name-part taxon-name-part-type="genus" reg="Subulina">Subulina</tp:taxon-name-part><tp:taxon-name-part taxon-name-part-type="species" reg="octona">octona</tp:taxon-name-part></tp:taxon-name></italic> is now distributed widely in humid tropical and subtropical lowlands across the world. It occurs in Central America, the West Indies, South America, sub-Saharan Africa, West Indian Ocean islands, South, South-East, and East Asia, New Guinea, Australia, and Pacific islands. In the mid temperate latitudes of the northern hemisphere, it only occurs in greenhouses and hothouses (see Table <xref ref-type="table" rid="T4">4</xref> for details and references).</p><table-wrap id="T4" position="float" orientation="portrait"><label>Table 4.</label><caption><p>Geographical distribution of <italic><tp:taxon-name><tp:taxon-name-part taxon-name-part-type="genus" reg="Subulina">Subulina</tp:taxon-name-part><tp:taxon-name-part taxon-name-part-type="species" reg="octona">octona</tp:taxon-name-part></tp:taxon-name></italic>. Asterisks indicate countries / islands where the species has been recorded only in greenhouses or very disturbed anthropogenic habitats.</p></caption><table id="TID0ELIAK" rules="all"><tbody><tr><th rowspan="1" colspan="1">Regions</th><th rowspan="1" colspan="1">Countries / Islands</th><th rowspan="1" colspan="1">References</th></tr><tr><td rowspan="1" colspan="1">
                      <bold>North America</bold>
                    </td><td rowspan="1" colspan="1">United States*</td><td rowspan="1" colspan="1"><xref ref-type="bibr" rid="B40">Dundee (1974)</xref>, <xref ref-type="bibr" rid="B101">Nekola (2014)</xref></td></tr><tr><td rowspan="1" colspan="1">
                      <bold>Central America</bold>
                    </td><td rowspan="1" colspan="1">Belize, Costa Rica, Guatemala, Honduras, Mexico, Nicaragua, Panama, and Salvador</td><td rowspan="1" colspan="1">
                      <xref ref-type="bibr" rid="B158">Thompson (2011)</xref>
                    </td></tr><tr><td rowspan="1" colspan="1">
                      <bold>West Indies</bold>
                    </td><td rowspan="1" colspan="1">Bahamas, Cuba, Hispaniola, Jamaica, and Lesser Antilles (Barbados, Curaçao, Guadeloupe, Martinique, Saint Barthélemy, Saint Martin, and Trinidad)</td><td rowspan="1" colspan="1"><xref ref-type="bibr" rid="B38">Deisler and Abbott (1984)</xref>, <xref ref-type="bibr" rid="B23">Chase and Robinson (2001)</xref>, <xref ref-type="bibr" rid="B133">Rosenberg and Muratov (2006)</xref>, <xref ref-type="bibr" rid="B43">Espinosa and Ortea (2009)</xref>, <xref ref-type="bibr" rid="B132">Robinson et al. (2009)</xref>, <xref ref-type="bibr" rid="B138">Rutherford (2011)</xref>, <xref ref-type="bibr" rid="B85">Maceira et al. (2013)</xref>, <xref ref-type="bibr" rid="B22">Charles (2015)</xref>, <xref ref-type="bibr" rid="B39">Delannoye et al. (2015)</xref>, <xref ref-type="bibr" rid="B14">Breure et al. (2016)</xref>, <xref ref-type="bibr" rid="B61">Herrera-Uria (2016)</xref>, <xref ref-type="bibr" rid="B68">Hovestadt and van Leeuwen (2017)</xref>, <xref ref-type="bibr" rid="B67">Hovestadt and Neckheim (2020)</xref>, <xref ref-type="bibr" rid="B44">Espinosa and Robinson (2021)</xref></td></tr><tr><td rowspan="1" colspan="1">
                      <bold>South America</bold>
                    </td><td rowspan="1" colspan="1">Brazil, Columbia, Ecuador, Peru, Suriname, and Venezuela</td><td rowspan="1" colspan="1"><xref ref-type="bibr" rid="B4">Baker (1927)</xref>, <xref ref-type="bibr" rid="B87">Marcus and Marcus (1968)</xref>, <xref ref-type="bibr" rid="B163">van Regteren Altena (1975)</xref>, <xref ref-type="bibr" rid="B145">Simone (2006)</xref>, <xref ref-type="bibr" rid="B136">Rumi et al. (2010)</xref>, <xref ref-type="bibr" rid="B15">Breure et al. (2022a)</xref></td></tr><tr><td rowspan="1" colspan="1">
                      <bold>Atlantic Ocean</bold>
                    </td><td rowspan="1" colspan="1">Bermuda</td><td rowspan="1" colspan="1">
                      <xref ref-type="bibr" rid="B9">Bieler and Slapcinsky (2000)</xref>
                    </td></tr><tr><td rowspan="1" colspan="1">
                      <bold>Europe</bold>
                    </td><td rowspan="1" colspan="1">Austria*, Czech Republic*, Denmark*, Great Britain*, Ireland*, Italy*, Netherlands*, and Sweden*</td><td rowspan="1" colspan="1"><xref ref-type="bibr" rid="B78">Kerney and Cameron (1979)</xref>, <xref ref-type="bibr" rid="B171">von Proschwitz (1994</xref>, <xref ref-type="bibr" rid="B173">2016</xref>), <xref ref-type="bibr" rid="B75">Juricková (2006)</xref>, <xref ref-type="bibr" rid="B37">Da Sois (2015)</xref>, <xref ref-type="bibr" rid="B128">Reischütz et al. (2018)</xref>, <xref ref-type="bibr" rid="B1">Anderson and Rowson (2020)</xref>, <xref ref-type="bibr" rid="B66">Horsák et al. (2020)</xref>, this paper</td></tr><tr><td rowspan="1" colspan="1">
                      <bold>Africa</bold>
                    </td><td rowspan="1" colspan="1">South Africa, Tanzania, and Zimbabwe</td><td rowspan="1" colspan="1"><xref ref-type="bibr" rid="B160">van Bruggen (1981)</xref>, <xref ref-type="bibr" rid="B134">Rowson (2007)</xref>, <xref ref-type="bibr" rid="B60">Herbert (2010)</xref></td></tr><tr><td rowspan="1" colspan="1">
                      <bold>Indian Ocean</bold>
                    </td><td rowspan="1" colspan="1">Aldabra, Madagascar, Maldives, Mascarene, Pemba, and Seychelles</td><td rowspan="1" colspan="1"><xref ref-type="bibr" rid="B124">Probst (2001)</xref>, <xref ref-type="bibr" rid="B51">Gerlach (2006)</xref>, <xref ref-type="bibr" rid="B57">Griffiths and Florens (2006)</xref>, <xref ref-type="bibr" rid="B134">Rowson (2007)</xref>, <xref ref-type="bibr" rid="B41">Emberton and Griffiths (2009)</xref>, <xref ref-type="bibr" rid="B135">Rowson et al. (2010)</xref>, <xref ref-type="bibr" rid="B54">Gittenberger and van Bruggen (2013)</xref>, <xref ref-type="bibr" rid="B55">Gittenberger et al. (2019)</xref></td></tr><tr><td rowspan="1" colspan="1">
                      <bold>South Asia</bold>
                    </td><td rowspan="1" colspan="1">India and Sri Lanka</td><td rowspan="1" colspan="1"><xref ref-type="bibr" rid="B126">Ranawana (2006)</xref>, <xref ref-type="bibr" rid="B125">Raheem et al. (2014)</xref></td></tr><tr><td rowspan="1" colspan="1">
                      <bold>South-East Asia</bold>
                    </td><td rowspan="1" colspan="1">Indonesia, Peninsular Malaysia, Sabah in Malaysian Borneo, Singapore, and Vietnam</td><td rowspan="1" colspan="1"><xref ref-type="bibr" rid="B140">Schileyko (2011)</xref>, <xref ref-type="bibr" rid="B156">Tan et al. (2015)</xref>, <xref ref-type="bibr" rid="B49">Foon et al. (2017)</xref>, <xref ref-type="bibr" rid="B113">Phung et al. (2017)</xref>, <xref ref-type="bibr" rid="B104">Nurinsiyaha and Hausdorf (2019)</xref></td></tr><tr><td rowspan="1" colspan="1">
                      <bold>East Asia</bold>
                    </td><td rowspan="1" colspan="1">Dongsha Islands and Japan*</td><td rowspan="1" colspan="1"><xref ref-type="bibr" rid="B91">Minato (1988)</xref>, <xref ref-type="bibr" rid="B178">Wu et al. (2007)</xref></td></tr><tr><td rowspan="1" colspan="1">
                      <bold>Oceania</bold>
                    </td><td rowspan="1" colspan="1">Australia, New Guinea, and Pacific islands (American Samoa, Belau/Palau, Cook Islands, Federated States of Micronesia, Fiji, French Polynesia, Galapagos Islands, Guam, Hawaii, Marshall Islands, New Caledonia, Northern Mariana Islands, Pitcairn Islands, Samoa, Solomon Islands, Tonga, and Vanuatu)</td><td rowspan="1" colspan="1"><xref ref-type="bibr" rid="B28">Cowie (2000</xref>, <xref ref-type="bibr" rid="B29">2001</xref>), <xref ref-type="bibr" rid="B176">Wiktor (2003)</xref>, <xref ref-type="bibr" rid="B144">Shea (2007)</xref>, <xref ref-type="bibr" rid="B19">Brook et al. (2010)</xref>, <xref ref-type="bibr" rid="B137">Rundell (2010)</xref>, <xref ref-type="bibr" rid="B153">Stanisic et al. (2010)</xref>, <xref ref-type="bibr" rid="B17">Brodie and Barker (2012)</xref>, <xref ref-type="bibr" rid="B79">Kerr and Bauman (2013)</xref>, <xref ref-type="bibr" rid="B18">Brook (2014)</xref>, <xref ref-type="bibr" rid="B92">Miquel and Herrera (2014)</xref>, <xref ref-type="bibr" rid="B31">Cowie et al. (2017)</xref></td></tr></tbody></table></table-wrap><p>The distal genitalia of <named-content xmlns:xlink="http://www.w3.org/1999/xlink" content-type="dwc:institutional_code" xlink:title="Science Museum of Trentoe" xlink:href="http://grbio.org/institution/museo-delle-scienze-0" xlink:type="simple">MUSE</named-content> specimens show a general scheme identical to that described by <xref ref-type="bibr" rid="B4">Baker (1927</xref>: 3–4, pl. 20, fig. 99), <xref ref-type="bibr" rid="B87">Marcus and Marcus (1968</xref>: 189–190) and <xref ref-type="bibr" rid="B3">Araújo and Bessa (1993</xref>: 493–495, figs 7–11), but differing in the size of the penial complex from that described by <xref ref-type="bibr" rid="B175">Wiegmann (1894</xref>: 214–216, pl. 16, fig. 3; reproduced by <xref ref-type="bibr" rid="B119">Pilsbry 1946</xref>: 173, fig. 83h), <xref ref-type="bibr" rid="B139">Schileyko (1999</xref>: fig. 662 <abbrev xmlns:xlink="http://www.w3.org/1999/xlink" xlink:title="bursa copulatrix (gametolytic gland)" id="ABBRID0EETAI" xlink:type="simple">BC</abbrev>) and <xref ref-type="bibr" rid="B54">Gittenberger and van Bruggen (2013</xref>: 250). Instead of a very short penial complex, in agreement with the first description by <xref ref-type="bibr" rid="B4">Baker (1927)</xref>, <named-content xmlns:xlink="http://www.w3.org/1999/xlink" content-type="dwc:institutional_code" xlink:title="Science Museum of Trentoe" xlink:href="http://grbio.org/institution/museo-delle-scienze-0" xlink:type="simple">MUSE</named-content> specimens have a long slender penial complex consisting of a short proximal portion (the epiphallus and the penial caecum closely juxtaposed to each other), a long slender medial portion (the proximal penis) and a short swollen distal portion (the distal penis). In particular, based on the male genitalia of a specimen from Dunoon (Guyana) mounted in glycerine jelly and viewed by transmitted light, <xref ref-type="bibr" rid="B4">Baker (1927)</xref> described the proximal portion as consisting of a flagellar appendix [the penial caecum] and a very short, thick walled tract [the epiphallus]; the vas deferens entering the penial complex at the proximal end of the epiphallus; the penial retractor joining at the tip of penial caecum; a rather elongate papilla present at the internal opening of the epiphallus into the proximal penis. Baker also described a penial sheath enveloping the distal penis joined by a muscular branch originating from the right lower tentacle retractor; finally he interpreted the structure that <xref ref-type="bibr" rid="B175">Wiegmann (1894)</xref> described and figured as the penis as being only the distal penis surrounded by a heavy muscular sheath.</p><p>The small size and the very fine structure of the sections of the proximal portion of the penial complex make dissection difficult and differentiation of its components elusive. Our results substantially agree with Baker’s description. The differences are: the vas deferens enters the penial complex near the base and not at the tip of the epiphallus; the penial retractor consists of two branches, one joined to the epiphallus, the other to the penial caecum; the small size of the proximal penis makes the penial papilla impossible to detect by stereomicroscope; a classical penial sheath (such as that of <italic><tp:taxon-name><tp:taxon-name-part taxon-name-part-type="genus" reg="Allopeas">Allopeas</tp:taxon-name-part></tp:taxon-name></italic> and <italic><tp:taxon-name><tp:taxon-name-part taxon-name-part-type="genus" reg="Paropeas">Paropeas</tp:taxon-name-part></tp:taxon-name></italic>) is absent, although a muscular branch from the right lower tentacle retractor joins the distal penis directly on the penial wall. Unfortunately, the scarcity of material prevented a more careful anatomical examination. Some uncertainties about its real organisation and the meaning of such differences among the various anatomical reports therefore remain.</p><p>Multi-gene phylogenetic analysis of the achatinoid snails by <xref ref-type="bibr" rid="B48">Fontanilla et al. (2017)</xref> found that the genus, as currently conceived, is polyphyletic because the three <italic><tp:taxon-name><tp:taxon-name-part taxon-name-part-type="genus" reg="Subulina">Subulina</tp:taxon-name-part></tp:taxon-name></italic> species examined did not cluster together. The meaning of variation in penis size in <italic><tp:taxon-name><tp:taxon-name-part taxon-name-part-type="genus" reg="Subulina">Subulina</tp:taxon-name-part><tp:taxon-name-part taxon-name-part-type="species" reg="octona">octona</tp:taxon-name-part></tp:taxon-name></italic> is also uncertain. <xref ref-type="bibr" rid="B175">Wiegmann (1894)</xref> ventured that the extreme reduction of the male distal genitalia was related to “unisexuality” or sequential hermaphroditism (... dass die betreffenden Thiere durch Verkümmerung des männlichen Theils der Genitalien eingeschlechtig geworden sind, oder aber dass die weibliche Geschlechtsreife der männlichen vorausgeht). Others, such as <xref ref-type="bibr" rid="B4">Baker (1927)</xref>, supposed that the species was a sequential hermaphrodite, but whereas Wiegmann saw it as protogynous, Baker viewed it as protandrous. <italic><tp:taxon-name><tp:taxon-name-part taxon-name-part-type="genus" reg="Subulina">Subulina</tp:taxon-name-part><tp:taxon-name-part taxon-name-part-type="species" reg="octona">octona</tp:taxon-name-part></tp:taxon-name></italic> is actually a facultatively self-fertilising egg-retaining species showing no evidence of sequential hermaphroditism (<xref ref-type="bibr" rid="B8">Bessa and Araújo 1995</xref>; <xref ref-type="bibr" rid="B36">D’Ávila et al. 2018</xref>). Thus the reduced penis may be related to loss of biparental reproduction as already supposed by Wiegmann. However this may be because <italic><tp:taxon-name><tp:taxon-name-part taxon-name-part-type="genus" reg="Subulina">Subulina</tp:taxon-name-part><tp:taxon-name-part taxon-name-part-type="species" reg="octona">octona</tp:taxon-name-part></tp:taxon-name></italic> is a complex of species. More research is needed to address these questions.</p><p><italic><tp:taxon-name><tp:taxon-name-part taxon-name-part-type="genus" reg="Subulina">Subulina</tp:taxon-name-part><tp:taxon-name-part taxon-name-part-type="species" reg="octona">octona</tp:taxon-name-part></tp:taxon-name></italic> is common in the tropical greenhouse of <named-content xmlns:xlink="http://www.w3.org/1999/xlink" content-type="dwc:institutional_code" xlink:title="Science Museum of Trentoe" xlink:href="http://grbio.org/institution/museo-delle-scienze-0" xlink:type="simple">MUSE</named-content>, and has been found in the Biodiversity Garden (Botanical Garden of Padua), where only one specimen was collected. This is the first report from Italy.</p></tp:treatment-sec><tp:treatment-sec><!--Section generated to contain objects referenced in tp:taxon-treatment.--><fig id="F1" position="float" orientation="portrait"><object-id xmlns:xlink="http://www.w3.org/1999/xlink" content-type="doi" xlink:type="simple">10.3897/zookeys.1208.119147.figures1-8</object-id><object-id xmlns:xlink="http://www.w3.org/1999/xlink" content-type="arpha" xlink:type="simple">5C758374-160B-5D67-A4C2-041DC4733B31</object-id><label>Figures 1–8.</label><caption><p>Shells of alien achatinids in Italian greenhouses: <bold>1–6</bold> shells of <italic><tp:taxon-name><tp:taxon-name-part taxon-name-part-type="genus" reg="Allopeas">Allopeas</tp:taxon-name-part><tp:taxon-name-part taxon-name-part-type="species" reg="clavulinum">clavulinum</tp:taxon-name-part></tp:taxon-name></italic> from the tropical greenhouse of the Science Museum of Trento (<named-content xmlns:xlink="http://www.w3.org/1999/xlink" content-type="dwc:institutional_code" xlink:title="Science Museum of Trentoe" xlink:href="http://grbio.org/institution/museo-delle-scienze-0" xlink:type="simple">MUSE</named-content>), D. Barbato &amp; G. Bolzonella leg. 04 May 2019 <bold>7, 8</bold> shells of <italic><tp:taxon-name><tp:taxon-name-part taxon-name-part-type="genus" reg="Subulina">Subulina</tp:taxon-name-part><tp:taxon-name-part taxon-name-part-type="species" reg="octona">octona</tp:taxon-name-part></tp:taxon-name></italic> from the tropical greenhouse of the Science Museum of Trento (<named-content xmlns:xlink="http://www.w3.org/1999/xlink" content-type="dwc:institutional_code" xlink:title="Science Museum of Trentoe" xlink:href="http://grbio.org/institution/museo-delle-scienze-0" xlink:type="simple">MUSE</named-content>), D. Barbato &amp; G. Bolzonella leg. 04 May 2019.</p></caption><graphic xmlns:xlink="http://www.w3.org/1999/xlink" xlink:href="zookeys-1208-099_article-119147__-g001.jpg" position="float" orientation="portrait" xlink:type="simple" id="oo_1103567.jpg"><uri content-type="original_file" xlink:type="simple">https://binary.pensoft.net/fig/1103567</uri></graphic></fig></tp:treatment-sec><ref-list><ref id="B149"><mixed-citation xmlns:xlink="http://www.w3.org/1999/xlink" xlink:type="simple"><person-group><name name-style="western"><surname>Smith</surname><given-names>BJ</given-names></name></person-group> (<year>1992</year>) Non-marine <tp:taxon-name><tp:taxon-name-part taxon-name-part-type="phylum">Mollusca</tp:taxon-name-part></tp:taxon-name>. Zoological catalogue of Australia, 8. Australian Government Publishing Service (AGPS), Canberra, Australia, [xi +] 399 pp.</mixed-citation></ref><ref id="B131"><mixed-citation xmlns:xlink="http://www.w3.org/1999/xlink" xlink:type="simple"><person-group><name name-style="western"><surname>Robinson</surname><given-names>DG</given-names></name></person-group> (<year>1999</year>) <article-title>Alien invasions: The effects of the global economy on non-marine gastropod introductions into the United States.</article-title><source>Malacologia</source><volume>41</volume>: <fpage>413</fpage>–<lpage>438</lpage>.</mixed-citation></ref><ref id="B119"><mixed-citation xmlns:xlink="http://www.w3.org/1999/xlink" xlink:type="simple"><person-group><name name-style="western"><surname>Pilsbry</surname><given-names>HA</given-names></name></person-group> (<year>1946</year>) Land <tp:taxon-name><tp:taxon-name-part taxon-name-part-type="phylum">Mollusca</tp:taxon-name-part></tp:taxon-name> of North America (North of Mexico). Vol. II. Part 1. The Academy of Natural Sciences of Philadelphia Monographs 3, 520 pp.</mixed-citation></ref><ref id="B38"><mixed-citation xmlns:xlink="http://www.w3.org/1999/xlink" xlink:type="simple"><person-group><name name-style="western"><surname>Deisler</surname><given-names>JE</given-names></name><name name-style="western"><surname>Abbott</surname><given-names>RT</given-names></name></person-group> (<year>1984</year>) <article-title>Range extensions of some introduced land mollusks in the Bahama Islands, with first reports for four species.</article-title><source>The Nautilus</source><volume>98</volume>(<issue>1</issue>): <fpage>12</fpage>–<lpage>17</lpage>.</mixed-citation></ref><ref id="B9"><mixed-citation xmlns:xlink="http://www.w3.org/1999/xlink" xlink:type="simple"><person-group><name name-style="western"><surname>Bieler</surname><given-names>R</given-names></name><name name-style="western"><surname>Slapcinsky</surname><given-names>J</given-names></name></person-group> (<year>2000</year>) <article-title>A case study for the development of an island fauna: recent terrestrial mollusks of Bermuda.</article-title><source>Nemouria Occasional Papers of the Delaware Museum of Natural History</source><volume>44</volume>: <fpage>1</fpage>–<lpage>100</lpage>.</mixed-citation></ref><ref id="B51"><mixed-citation xmlns:xlink="http://www.w3.org/1999/xlink" xlink:type="simple"><person-group><name name-style="western"><surname>Gerlach</surname><given-names>J</given-names></name></person-group> (<year>2006</year>) <source>Terrestrial and freshwater <tp:taxon-name><tp:taxon-name-part taxon-name-part-type="phylum">Mollusca</tp:taxon-name-part></tp:taxon-name> of the Seychelles Islands.</source><publisher-name>Backhuys</publisher-name>, <publisher-loc>Leiden</publisher-loc>, <size units="page">141 pp</size>.</mixed-citation></ref><ref id="B52"><mixed-citation xmlns:xlink="http://www.w3.org/1999/xlink" xlink:type="simple"><person-group><name name-style="western"><surname>Gerlach</surname><given-names>J</given-names></name><name name-style="western"><surname>van Bruggen</surname><given-names>AC</given-names></name></person-group> (<year>1999</year>) <tp:taxon-name><tp:taxon-name-part taxon-name-part-type="family">Streptaxidae</tp:taxon-name-part></tp:taxon-name> (<tp:taxon-name><tp:taxon-name-part taxon-name-part-type="phylum">Mollusca</tp:taxon-name-part></tp:taxon-name>: <tp:taxon-name><tp:taxon-name-part taxon-name-part-type="class">Gastropoda</tp:taxon-name-part></tp:taxon-name>: <tp:taxon-name><tp:taxon-name-part taxon-name-part-type="infraclass">Pulmonata</tp:taxon-name-part></tp:taxon-name>) of the Seychelles Islands, western Indian Ocean. Zoologische Verhandelingen Leiden 328: 1–60[, pl. 1].</mixed-citation></ref><ref id="B57"><mixed-citation xmlns:xlink="http://www.w3.org/1999/xlink" xlink:type="simple"><person-group><name name-style="western"><surname>Griffiths</surname><given-names>OL</given-names></name><name name-style="western"><surname>Florens</surname><given-names>VFB</given-names></name></person-group> (<year>2006</year>) <source>A field guide to the non-marine molluscs of the Mascarene Islands (Mauritius, Réunion and Rodrigues) and the northern dependencies of Mauritius.</source><publisher-name>Bioculture Press</publisher-name>, <publisher-loc>Mauritius</publisher-loc>, <size units="page">188 pp</size>.</mixed-citation></ref><ref id="B136"><mixed-citation xmlns:xlink="http://www.w3.org/1999/xlink" xlink:type="simple"><person-group><name name-style="western"><surname>Rumi</surname><given-names>A</given-names></name><name name-style="western"><surname>Sánchez</surname><given-names>J</given-names></name><name name-style="western"><surname>Ferrando</surname><given-names>NS</given-names></name></person-group> (<year>2010</year>) <article-title><italic><tp:taxon-name><tp:taxon-name-part taxon-name-part-type="genus">Theba</tp:taxon-name-part><tp:taxon-name-part taxon-name-part-type="species">pisana</tp:taxon-name-part></tp:taxon-name></italic> (Müller, 1774) (<tp:taxon-name><tp:taxon-name-part taxon-name-part-type="class">Gastropoda</tp:taxon-name-part></tp:taxon-name>, <tp:taxon-name><tp:taxon-name-part taxon-name-part-type="family">Helicidae</tp:taxon-name-part></tp:taxon-name>) and other alien land molluscs species in Argentina.</article-title><source>Biological Invasions</source><volume>12</volume>: <fpage>2985</fpage>–<lpage>2990</lpage>. <ext-link xlink:href="10.1007/s10530-010-9715-x" ext-link-type="doi" xlink:type="simple">https://doi.org/10.1007/s10530-010-9715-x</ext-link></mixed-citation></ref><ref id="B14"><mixed-citation xmlns:xlink="http://www.w3.org/1999/xlink" xlink:type="simple"><person-group><name name-style="western"><surname>Breure</surname><given-names>B</given-names></name><name name-style="western"><surname>Hovestadt</surname><given-names>A</given-names></name><name name-style="western"><surname>Fields</surname><given-names>A</given-names></name><name name-style="western"><surname>Robinson</surname><given-names>D</given-names></name></person-group> (<year>2016</year>) <article-title>The land <tp:taxon-name><tp:taxon-name-part taxon-name-part-type="phylum">Mollusca</tp:taxon-name-part></tp:taxon-name> (<tp:taxon-name><tp:taxon-name-part taxon-name-part-type="class">Gastropoda</tp:taxon-name-part></tp:taxon-name>) of Saint Kitts and Nevis (Lesser Antilles), with description of a new species.</article-title><source>The Nautilus</source><volume>130</volume>: <fpage>27</fpage>–<lpage>52</lpage>.</mixed-citation></ref><ref id="B68"><mixed-citation xmlns:xlink="http://www.w3.org/1999/xlink" xlink:type="simple"><person-group><name name-style="western"><surname>Hovestadt</surname><given-names>A</given-names></name><name name-style="western"><surname>van Leeuwen</surname><given-names>S</given-names></name></person-group> (<year>2017</year>) <article-title>Terrestrial molluscs of Aruba, Bonaire and Curaçao in the Dutch Caribbean: An updated checklist and guide to identification.</article-title><source>Vita Malacologica</source><volume>16</volume>: <fpage>1</fpage>–<lpage>39</lpage>.</mixed-citation></ref><ref id="B48"><mixed-citation xmlns:xlink="http://www.w3.org/1999/xlink" xlink:type="simple"><person-group><name name-style="western"><surname>Fontanilla</surname><given-names>IK</given-names></name><name name-style="western"><surname>Naggs</surname><given-names>F</given-names></name><name name-style="western"><surname>Wade</surname><given-names>CM</given-names></name></person-group> (<year>2017</year>) <article-title>Molecular phylogeny of the <tp:taxon-name><tp:taxon-name-part taxon-name-part-type="superfamily">Achatinoidea</tp:taxon-name-part></tp:taxon-name> (<tp:taxon-name><tp:taxon-name-part taxon-name-part-type="phylum">Mollusca</tp:taxon-name-part></tp:taxon-name>: <tp:taxon-name><tp:taxon-name-part taxon-name-part-type="class">Gastropoda</tp:taxon-name-part></tp:taxon-name>).</article-title><source>Molecular Phylogenetics and Evolution</source><volume>114</volume>: <fpage>382</fpage>–<lpage>385</lpage>. <ext-link xlink:href="10.1016/j.ympev.2017.06.014" ext-link-type="doi" xlink:type="simple">https://doi.org/10.1016/j.ympev.2017.06.014</ext-link></mixed-citation></ref><ref id="B40"><mixed-citation xmlns:xlink="http://www.w3.org/1999/xlink" xlink:type="simple"><person-group><name name-style="western"><surname>Dundee</surname><given-names>DS</given-names></name></person-group> (<year>1974</year>) <article-title>Catalog of introduced molluscs of eastern North America (North of Mexico).</article-title><source>Sterkiana</source><volume>55</volume>: <fpage>1</fpage>–<lpage>37</lpage>.</mixed-citation></ref><ref id="B101"><mixed-citation xmlns:xlink="http://www.w3.org/1999/xlink" xlink:type="simple"><person-group><name name-style="western"><surname>Nekola</surname><given-names>JC</given-names></name></person-group> (<year>2014</year>) <article-title>Overview of the North American terrestrial gastropod fauna.</article-title><source>American Malacological Bulletin</source><volume>32</volume>(<issue>2</issue>): <fpage>225</fpage>–<lpage>235</lpage>. <ext-link xlink:href="10.4003/006.032.0203" ext-link-type="doi" xlink:type="simple">https://doi.org/10.4003/006.032.0203</ext-link></mixed-citation></ref><ref id="B158"><mixed-citation xmlns:xlink="http://www.w3.org/1999/xlink" xlink:type="simple"><person-group><name name-style="western"><surname>Thompson</surname><given-names>FG</given-names></name></person-group> (<year>2011</year>) <article-title>An annotated checklist and bibliography of the land and freshwater snails of Mexico and Central America.</article-title><source>Bulletin of the Florida State Museum Biological Sciences</source><volume>50</volume>(<issue>1</issue>): <fpage>1</fpage>–<lpage>299</lpage>. <ext-link xlink:href="10.58782/flmnh.bnej7351" ext-link-type="doi" xlink:type="simple">https://doi.org/10.58782/flmnh.bnej7351</ext-link></mixed-citation></ref><ref id="B23"><mixed-citation xmlns:xlink="http://www.w3.org/1999/xlink" xlink:type="simple"><person-group><name name-style="western"><surname>Chase</surname><given-names>R</given-names></name><name name-style="western"><surname>Robinson</surname><given-names>DG</given-names></name></person-group> (<year>2001</year>) <article-title>The uncertain history of land snails on Barbados: Implications for conservation.</article-title><source>Malacologia</source><volume>43</volume>: <fpage>33</fpage>–<lpage>57</lpage>.</mixed-citation></ref><ref id="B133"><mixed-citation xmlns:xlink="http://www.w3.org/1999/xlink" xlink:type="simple"><person-group><name name-style="western"><surname>Rosenberg</surname><given-names>G</given-names></name><name name-style="western"><surname>Muratov</surname><given-names>IV</given-names></name></person-group> (<year>2006</year>) <article-title>Status report on the terrestrial <tp:taxon-name><tp:taxon-name-part taxon-name-part-type="phylum">Mollusca</tp:taxon-name-part></tp:taxon-name> of Jamaica. Proceedings.</article-title><source>Academy of Natural Sciences of Philadelphia</source><volume>155</volume>(<issue>1</issue>): <fpage>117</fpage>–<lpage>161</lpage>. <ext-link xlink:href="10.1635/i0097-3157-155-1-117.1" ext-link-type="doi" xlink:type="simple">https://doi.org/10.1635/i0097-3157-155-1-117.1</ext-link></mixed-citation></ref><ref id="B43"><mixed-citation xmlns:xlink="http://www.w3.org/1999/xlink" xlink:type="simple"><person-group><name name-style="western"><surname>Espinosa</surname><given-names>J</given-names></name><name name-style="western"><surname>Ortea</surname><given-names>J</given-names></name></person-group> (<year>2009</year>) <source>Moluscos terrestres de Cuba.</source><publisher-name>UPC Print</publisher-name>, <publisher-loc>Vasa, Finland</publisher-loc>, <size units="page">191 pp</size>.</mixed-citation></ref><ref id="B132"><mixed-citation xmlns:xlink="http://www.w3.org/1999/xlink" xlink:type="simple"><person-group><name name-style="western"><surname>Robinson</surname><given-names>DG</given-names></name><name name-style="western"><surname>Hovestadt</surname><given-names>A</given-names></name><name name-style="western"><surname>Fields</surname><given-names>A</given-names></name><name name-style="western"><surname>Breure</surname><given-names>ASH</given-names></name></person-group> (<year>2009</year>) <article-title>The land <tp:taxon-name><tp:taxon-name-part taxon-name-part-type="phylum">Mollusca</tp:taxon-name-part></tp:taxon-name> of Dominica, Lesser Antilles.</article-title><source>Zoologische Mededelingen Leiden</source><volume>83</volume>: <fpage>615</fpage>–<lpage>650</lpage>.</mixed-citation></ref><ref id="B138"><mixed-citation xmlns:xlink="http://www.w3.org/1999/xlink" xlink:type="simple"><person-group><name name-style="western"><surname>Rutherford</surname><given-names>MG</given-names></name></person-group> (<year>2011</year>) <article-title>Land Snails from the Five-Islands Archipelago, North-west Trinidad, West Indies. Living World, Journal of The Trinidad and Tobago Field Naturalists’.</article-title><source>Club</source><volume>2011</volume>: <fpage>42</fpage>–<lpage>45</lpage>.</mixed-citation></ref><ref id="B85"><mixed-citation xmlns:xlink="http://www.w3.org/1999/xlink" xlink:type="simple"><person-group><name name-style="western"><surname>Maceira</surname><given-names>D</given-names></name><name name-style="western"><surname>Miquel</surname><given-names>SE</given-names></name><name name-style="western"><surname>Espinosa</surname><given-names>J</given-names></name><name name-style="western"><surname>Virgillito</surname><given-names>M</given-names></name><name name-style="western"><surname>Lauranzón</surname><given-names>B</given-names></name></person-group> (<year>2013</year>) <article-title>Moluscos terrestres exóticos y primera cita de la familia <tp:taxon-name><tp:taxon-name-part taxon-name-part-type="family">Punctidae</tp:taxon-name-part></tp:taxon-name> (<tp:taxon-name><tp:taxon-name-part taxon-name-part-type="phylum">Mollusca</tp:taxon-name-part></tp:taxon-name>: <tp:taxon-name><tp:taxon-name-part taxon-name-part-type="infraclass">Pulmonata</tp:taxon-name-part></tp:taxon-name>: <tp:taxon-name><tp:taxon-name-part taxon-name-part-type="class">Gastropoda</tp:taxon-name-part></tp:taxon-name>) y de su especie <italic><tp:taxon-name><tp:taxon-name-part taxon-name-part-type="genus">Paralaoma</tp:taxon-name-part><tp:taxon-name-part taxon-name-part-type="species">servilis</tp:taxon-name-part></tp:taxon-name></italic> para Cuba.</article-title><source>Solenodon</source><volume>11</volume>: <fpage>95</fpage>–<lpage>102</lpage>.</mixed-citation></ref><ref id="B22"><mixed-citation xmlns:xlink="http://www.w3.org/1999/xlink" xlink:type="simple"><person-group><name name-style="western"><surname>Charles</surname><given-names>L</given-names></name></person-group> (<year>2015</year>) Mollusques terrestres de l’archipel de la Guadeloupe, Petites Antilles. Rapport d’inventaire 2014–2015. DEAL Guadeloupe, 88 pp[, 11 pls + annexes].</mixed-citation></ref><ref id="B39"><mixed-citation xmlns:xlink="http://www.w3.org/1999/xlink" xlink:type="simple"><person-group><name name-style="western"><surname>Delannoye</surname><given-names>R</given-names></name><name name-style="western"><surname>Charles</surname><given-names>L</given-names></name><name name-style="western"><surname>Pointier</surname><given-names>J-P</given-names></name><name name-style="western"><surname>Massemin</surname><given-names>D</given-names></name></person-group> (<year>2015</year>) <source>Mollusques continentaux de la Martinique. Non-marine Molluscs of Martinique, Lesser Antilles.</source><publisher-name>Biotope</publisher-name>, <publisher-loc>Mèze, Muséum national d’Histoire naturelle, Paris [collection Inventaires et biodiversité]</publisher-loc>, <size units="page">328 pp</size>.</mixed-citation></ref><ref id="B61"><mixed-citation xmlns:xlink="http://www.w3.org/1999/xlink" xlink:type="simple"><person-group><name name-style="western"><surname>Herrera-Uria</surname><given-names>J</given-names></name></person-group> (<year>2016</year>) <article-title>A checklist of terrestrial molluscs (<tp:taxon-name><tp:taxon-name-part taxon-name-part-type="phylum">Mollusca</tp:taxon-name-part></tp:taxon-name>: <tp:taxon-name><tp:taxon-name-part taxon-name-part-type="class">Gastropoda</tp:taxon-name-part></tp:taxon-name>) from Sierra Bibijagua, Isla de la Juventud, Cuba.</article-title><source>Check List</source><volume>12</volume>(<issue>5</issue>): <fpage>1968</fpage>. <ext-link xlink:href="10.15560/12.5.1968" ext-link-type="doi" xlink:type="simple">https://doi.org/10.15560/12.5.1968</ext-link></mixed-citation></ref><ref id="B67"><mixed-citation xmlns:xlink="http://www.w3.org/1999/xlink" xlink:type="simple"><person-group><name name-style="western"><surname>Hovestadt</surname><given-names>A</given-names></name><name name-style="western"><surname>Neckheim</surname><given-names>CM</given-names></name></person-group> (<year>2020</year>) <article-title>A critical checklist of the non-marine molluscs of St.Martin, with notes on the terrestrial malacofauna of Anguilla and Saint-Barthélemy, and the description of a new subspecies.</article-title><source>Folia Conchyliologica</source><volume>57</volume>: <fpage>1</fpage>–<lpage>38</lpage>.</mixed-citation></ref><ref id="B44"><mixed-citation xmlns:xlink="http://www.w3.org/1999/xlink" xlink:type="simple"><person-group><name name-style="western"><surname>Espinosa</surname><given-names>JA</given-names></name><name name-style="western"><surname>Robinson</surname><given-names>DG</given-names></name></person-group> (<year>2021</year>) <article-title>Annotated checklist of the terrestrial mollusks (<tp:taxon-name><tp:taxon-name-part taxon-name-part-type="phylum">Mollusca</tp:taxon-name-part></tp:taxon-name>: <tp:taxon-name><tp:taxon-name-part taxon-name-part-type="class">Gastropoda</tp:taxon-name-part></tp:taxon-name>) from Hispaniola Island.</article-title><source>Novitates Caribaea</source><volume>17</volume>(<issue>17</issue>): <fpage>71</fpage>–<lpage>146</lpage>. <ext-link xlink:href="10.33800/nc.vi17.250" ext-link-type="doi" xlink:type="simple">https://doi.org/10.33800/nc.vi17.250</ext-link></mixed-citation></ref><ref id="B4"><mixed-citation xmlns:xlink="http://www.w3.org/1999/xlink" xlink:type="simple"><person-group><name name-style="western"><surname>Baker</surname><given-names>HB</given-names></name></person-group> (<year>1927</year>) The <tp:taxon-name><tp:taxon-name-part taxon-name-part-type="phylum">Mollusca</tp:taxon-name-part></tp:taxon-name> collected by the University of Michigan-Williamson Expedition in Venezuela. Part V. Occasional Papers of the Museum of zoology – University of Michigan 182: 1–36[, pls. 20–26].</mixed-citation></ref><ref id="B87"><mixed-citation xmlns:xlink="http://www.w3.org/1999/xlink" xlink:type="simple"><person-group><name name-style="western"><surname>Marcus</surname><given-names>E</given-names></name><name name-style="western"><surname>Marcus</surname><given-names>E</given-names></name></person-group> (<year>1968</year>) <article-title>Über einige <tp:taxon-name><tp:taxon-name-part taxon-name-part-type="family">Subulinidae</tp:taxon-name-part></tp:taxon-name> (<tp:taxon-name><tp:taxon-name-part taxon-name-part-type="infraclass">Pulmonata</tp:taxon-name-part></tp:taxon-name> von Sao Paulo).</article-title><source>Beiträge zur Neotropischen Fauna</source><volume>5</volume>(<issue>3</issue>): <fpage>186</fpage>–<lpage>208</lpage>. <ext-link xlink:href="10.1080/01650526809360407" ext-link-type="doi" xlink:type="simple">https://doi.org/10.1080/01650526809360407</ext-link></mixed-citation></ref><ref id="B163"><mixed-citation xmlns:xlink="http://www.w3.org/1999/xlink" xlink:type="simple"><person-group><name name-style="western"><surname>van Regteren Altena</surname><given-names>CO</given-names></name></person-group> (<year>1975</year>) Land <tp:taxon-name><tp:taxon-name-part taxon-name-part-type="class">Gastropoda</tp:taxon-name-part></tp:taxon-name> of Suriname, with the description of a new species of <italic><tp:taxon-name><tp:taxon-name-part taxon-name-part-type="genus">Nesopupa</tp:taxon-name-part></tp:taxon-name></italic>. Basteria 39(3/6): 29–50.</mixed-citation></ref><ref id="B145"><mixed-citation xmlns:xlink="http://www.w3.org/1999/xlink" xlink:type="simple"><person-group><name name-style="western"><surname>Simone</surname><given-names>LRL</given-names></name></person-group> (<year>2006</year>) <source>Land and freshwater molluscs of Brazil.</source><publisher-name>EGB</publisher-name>, <publisher-loc>São Paulo</publisher-loc>, <size units="page">390 pp</size>.</mixed-citation></ref><ref id="B15"><mixed-citation xmlns:xlink="http://www.w3.org/1999/xlink" xlink:type="simple"><person-group><name name-style="western"><surname>Breure</surname><given-names>ASH</given-names></name><name name-style="western"><surname>Roosen</surname><given-names>MT</given-names></name><name name-style="western"><surname>Ablett</surname><given-names>JD</given-names></name></person-group> (<year>2022a</year>) <article-title>Land and freshwater molluscs of mainland Ecuador: An illustrated checklist.</article-title><source>Iberus: Revista de la Sociedad Espanola de Malacologia</source><volume>40</volume>: <fpage>1</fpage>–<lpage>290</lpage>.</mixed-citation></ref><ref id="B78"><mixed-citation xmlns:xlink="http://www.w3.org/1999/xlink" xlink:type="simple"><person-group><name name-style="western"><surname>Kerney</surname><given-names>MP</given-names></name><name name-style="western"><surname>Cameron</surname><given-names>RAD</given-names></name></person-group> (<year>1979</year>) <source>A field guide to the land snails of Britain and north-west Europe.</source><publisher-name>Collins</publisher-name>, <publisher-loc>London</publisher-loc>, <size units="page">288 pp</size>.</mixed-citation></ref><ref id="B171"><mixed-citation xmlns:xlink="http://www.w3.org/1999/xlink" xlink:type="simple"><person-group><name name-style="western"><surname>von Proschwitz</surname><given-names>T</given-names></name></person-group> (<year>1994</year>) <article-title><italic><tp:taxon-name><tp:taxon-name-part taxon-name-part-type="genus">Lamellaxis</tp:taxon-name-part><tp:taxon-name-part taxon-name-part-type="species">clavulinus</tp:taxon-name-part></tp:taxon-name></italic> (Potiez &amp; Michaud) as a greenhouse species in Sweden.</article-title><source>Journal of Conchology</source><volume>35</volume>(<issue>2</issue>): <fpage>184</fpage>–<lpage>185</lpage>.</mixed-citation></ref><ref id="B173"><mixed-citation xmlns:xlink="http://www.w3.org/1999/xlink" xlink:type="simple"><person-group><name name-style="western"><surname>von Proschwitz</surname><given-names>T</given-names></name></person-group> (<year>2016</year>) <article-title>Faunistical news from the Göteborg Natural History Museum 2015 – snails, slugs and mussels – with some notes on <italic><tp:taxon-name><tp:taxon-name-part taxon-name-part-type="genus">Leptinaria</tp:taxon-name-part><tp:taxon-name-part taxon-name-part-type="species">unilamellata</tp:taxon-name-part></tp:taxon-name></italic> (d’Orbigny) – a land snail species new to Sweden.</article-title><source>Göteborgs Naturhistoriska Museum Årstryck</source><volume>2016</volume>: <fpage>33</fpage>–<lpage>51</lpage>.</mixed-citation></ref><ref id="B75"><mixed-citation xmlns:xlink="http://www.w3.org/1999/xlink" xlink:type="simple"><person-group><name name-style="western"><surname>Juricková</surname><given-names>L</given-names></name></person-group> (<year>2006</year>) <article-title><italic><tp:taxon-name><tp:taxon-name-part taxon-name-part-type="genus">Subulina</tp:taxon-name-part><tp:taxon-name-part taxon-name-part-type="species">octona</tp:taxon-name-part></tp:taxon-name></italic> (Bruguière, 1798) – a new greenhouse species for the Czech Republic (<tp:taxon-name><tp:taxon-name-part taxon-name-part-type="phylum">Mollusca</tp:taxon-name-part></tp:taxon-name>: <tp:taxon-name><tp:taxon-name-part taxon-name-part-type="class">Gastropoda</tp:taxon-name-part></tp:taxon-name>: <tp:taxon-name><tp:taxon-name-part taxon-name-part-type="family">Subulinidae</tp:taxon-name-part></tp:taxon-name>).</article-title><source>Malacologica Bohemoslovaca: Journal About Molluscs in Central Europe</source><volume>5</volume>: <fpage>1</fpage>–<lpage>2</lpage>. <ext-link xlink:href="10.5817/MaB2006-5-1" ext-link-type="doi" xlink:type="simple">https://doi.org/10.5817/MaB2006-5-1</ext-link></mixed-citation></ref><ref id="B37"><mixed-citation xmlns:xlink="http://www.w3.org/1999/xlink" xlink:type="simple"><person-group><name name-style="western"><surname>Da Sois</surname><given-names>L</given-names></name></person-group> (<year>2015</year>) Greenhouse gastropods of the Hortus botanicus Leiden (distribution) and other experiences in the Botanical Garden. Bachelor Thesis, University of Padova, Padova, Italy. <ext-link xlink:href="http://tesi.cab.unipd.it/61106/1/Bacheor_thesis_Luca_Da_Sois.pdf" ext-link-type="uri" xlink:type="simple">http://tesi.cab.unipd.it/61106/1/Bacheor_thesis_Luca_Da_Sois.pdf</ext-link> [Accessed on 12.11.2023]</mixed-citation></ref><ref id="B128"><mixed-citation xmlns:xlink="http://www.w3.org/1999/xlink" xlink:type="simple"><person-group><name name-style="western"><surname>Reischütz</surname><given-names>A</given-names></name><name name-style="western"><surname>Reischütz</surname><given-names>PL</given-names></name><name name-style="western"><surname>Richling</surname><given-names>I</given-names></name><name name-style="western"><surname>Gilli</surname><given-names>C</given-names></name></person-group> (<year>2018</year>) <article-title>Die Molluskenfauna des Botanischen Gartens der Universität Wien. 2: Die Mollusken der Glashäuser.</article-title><source>Nachrichtenblatt der Ersten Vorarlberger Malakologischen Gesellschaft</source><volume>25</volume>: <fpage>31</fpage>–<lpage>41</lpage>.</mixed-citation></ref><ref id="B1"><mixed-citation xmlns:xlink="http://www.w3.org/1999/xlink" xlink:type="simple"><person-group><name name-style="western"><surname>Anderson</surname><given-names>R</given-names></name><name name-style="western"><surname>Rowson</surname><given-names>B</given-names></name></person-group> (<year>2020</year>) Annotated list of the non-marine <tp:taxon-name><tp:taxon-name-part taxon-name-part-type="phylum">Mollusca</tp:taxon-name-part></tp:taxon-name> of Britain and Ireland. <ext-link xlink:href="https://conchsoc.org/sites/default/files/MolluscWorld/Anderson-2008.pdf" ext-link-type="uri" xlink:type="simple">https://conchsoc.org/sites/default/files/MolluscWorld/Anderson-2008.pdf</ext-link> [Accessed on 02.02.2023]</mixed-citation></ref><ref id="B66"><mixed-citation xmlns:xlink="http://www.w3.org/1999/xlink" xlink:type="simple"><person-group><name name-style="western"><surname>Horsák</surname><given-names>M</given-names></name><name name-style="western"><surname>Naggs</surname><given-names>F</given-names></name><name name-style="western"><surname>Backeljau</surname><given-names>T</given-names></name></person-group> (<year>2020</year>) <article-title><italic><tp:taxon-name><tp:taxon-name-part taxon-name-part-type="genus">Paropeas</tp:taxon-name-part><tp:taxon-name-part taxon-name-part-type="species">achatinaceum</tp:taxon-name-part></tp:taxon-name></italic> (Pfeiffer, 1846) and other alien subulinine and opeatine land snails in European greenhouses (<tp:taxon-name><tp:taxon-name-part taxon-name-part-type="class">Gastropoda</tp:taxon-name-part></tp:taxon-name>, <tp:taxon-name><tp:taxon-name-part taxon-name-part-type="family">Achatinidae</tp:taxon-name-part></tp:taxon-name>).</article-title><source>Malacologia</source><volume>63</volume>(<issue>1</issue>): <fpage>123</fpage>–<lpage>130</lpage>. <ext-link xlink:href="10.4002/040.063.0112" ext-link-type="doi" xlink:type="simple">https://doi.org/10.4002/040.063.0112</ext-link></mixed-citation></ref><ref id="B160"><mixed-citation xmlns:xlink="http://www.w3.org/1999/xlink" xlink:type="simple"><person-group><name name-style="western"><surname>van Bruggen</surname><given-names>AC</given-names></name></person-group> (<year>1981</year>) <article-title><italic><tp:taxon-name><tp:taxon-name-part taxon-name-part-type="genus">Cochlicopa</tp:taxon-name-part><tp:taxon-name-part taxon-name-part-type="species">lubricella</tp:taxon-name-part></tp:taxon-name></italic> and <italic><tp:taxon-name><tp:taxon-name-part taxon-name-part-type="genus">Helix</tp:taxon-name-part><tp:taxon-name-part taxon-name-part-type="species">aspersa</tp:taxon-name-part></tp:taxon-name></italic> as alien land snails (<tp:taxon-name><tp:taxon-name-part taxon-name-part-type="class">Gastropoda</tp:taxon-name-part></tp:taxon-name>, <tp:taxon-name><tp:taxon-name-part taxon-name-part-type="infraclass">Pulmonata</tp:taxon-name-part></tp:taxon-name>) in Zimbabwe/Rhodesia.</article-title><source>Basteria</source><volume>45</volume>: <fpage>71</fpage>–<lpage>72</lpage>.</mixed-citation></ref><ref id="B134"><mixed-citation xmlns:xlink="http://www.w3.org/1999/xlink" xlink:type="simple"><person-group><name name-style="western"><surname>Rowson</surname><given-names>B</given-names></name></person-group> (<year>2007</year>) <article-title>Land molluscs of Zanzibar Island (Unguja), Tanzania, including a new species of <italic><tp:taxon-name><tp:taxon-name-part taxon-name-part-type="genus">Gulella</tp:taxon-name-part></tp:taxon-name></italic> (<tp:taxon-name><tp:taxon-name-part taxon-name-part-type="infraclass">Pulmonata</tp:taxon-name-part></tp:taxon-name>: <tp:taxon-name><tp:taxon-name-part taxon-name-part-type="family">Streptaxidae</tp:taxon-name-part></tp:taxon-name>).</article-title><source>Journal of Conchology</source><volume>39</volume>(<issue>4</issue>): <fpage>425</fpage>–<lpage>466</lpage>.</mixed-citation></ref><ref id="B60"><mixed-citation xmlns:xlink="http://www.w3.org/1999/xlink" xlink:type="simple"><person-group><name name-style="western"><surname>Herbert</surname><given-names>DG</given-names></name></person-group> (<year>2010</year>) <source>The introduced terrestrial <tp:taxon-name><tp:taxon-name-part taxon-name-part-type="phylum">Mollusca</tp:taxon-name-part></tp:taxon-name> of South Africa. SANBI Biodiversity Series 15.</source><publisher-name>South African National Biodiversity Institute</publisher-name>, <publisher-loc>Pretoria</publisher-loc>, <size units="page">108 pp</size>.</mixed-citation></ref><ref id="B124"><mixed-citation xmlns:xlink="http://www.w3.org/1999/xlink" xlink:type="simple"><person-group><name name-style="western"><surname>Probst</surname><given-names>J-M</given-names></name></person-group> (<year>2001</year>) <article-title>Description de quelques taxons de la faune malacologique introduite de La Réunion.</article-title><source>Bulletin Phaethon</source><volume>13</volume>: <fpage>1</fpage>–<lpage>3</lpage>.</mixed-citation></ref><ref id="B41"><mixed-citation xmlns:xlink="http://www.w3.org/1999/xlink" xlink:type="simple"><person-group><name name-style="western"><surname>Emberton</surname><given-names>KC</given-names></name><name name-style="western"><surname>Griffiths</surname><given-names>OL</given-names></name></person-group> (<year>2009</year>) <article-title>Pulmonate land mollusks from three rainforest transects in northeastern Madagascar: part 1 of 2, with descriptions of 12 new species and one new subspecies: (<tp:taxon-name><tp:taxon-name-part taxon-name-part-type="class">Gastropoda</tp:taxon-name-part></tp:taxon-name>: <tp:taxon-name><tp:taxon-name-part taxon-name-part-type="infraclass">Pulmonata</tp:taxon-name-part></tp:taxon-name>).</article-title><source>Archiv für Molluskenkunde der Senckenbergischen Naturforschenden Gesellschaft</source><volume>138</volume>(<issue>2</issue>): <fpage>137</fpage>–<lpage>167</lpage>. <ext-link xlink:href="10.1127/arch.moll/1869-0963/138/137-167" ext-link-type="doi" xlink:type="simple">https://doi.org/10.1127/arch.moll/1869-0963/138/137-167</ext-link></mixed-citation></ref><ref id="B135"><mixed-citation xmlns:xlink="http://www.w3.org/1999/xlink" xlink:type="simple"><person-group><name name-style="western"><surname>Rowson</surname><given-names>B</given-names></name><name name-style="western"><surname>Warren</surname><given-names>BH</given-names></name><name name-style="western"><surname>Ngereza</surname><given-names>CF</given-names></name></person-group> (<year>2010</year>) <article-title>Terrestrial molluscs of Pemba Island, Zanzibar, Tanzania, and its status as an “oceanic” island.</article-title><source>ZooKeys</source><volume>70</volume>: <fpage>1</fpage>–<lpage>39</lpage>. <ext-link xlink:href="10.3897/zookeys.70.762" ext-link-type="doi" xlink:type="simple">https://doi.org/10.3897/zookeys.70.762</ext-link></mixed-citation></ref><ref id="B54"><mixed-citation xmlns:xlink="http://www.w3.org/1999/xlink" xlink:type="simple"><person-group><name name-style="western"><surname>Gittenberger</surname><given-names>E</given-names></name><name name-style="western"><surname>van Bruggen</surname><given-names>AC</given-names></name></person-group> (<year>2013</year>) <article-title>Land snails of the islet of Misali, off Pemba Island, Zanzibar, Tanzania.</article-title><source>Zoologische Mededelingen Leiden</source><volume>87</volume>(<issue>3</issue>): <fpage>235</fpage>–<lpage>273</lpage>.</mixed-citation></ref><ref id="B55"><mixed-citation xmlns:xlink="http://www.w3.org/1999/xlink" xlink:type="simple"><person-group><name name-style="western"><surname>Gittenberger</surname><given-names>E</given-names></name><name name-style="western"><surname>Reijnen</surname><given-names>BT</given-names></name><name name-style="western"><surname>Groenenberg</surname><given-names>DSJ</given-names></name></person-group> (<year>2019</year>) Terrestrial gastropods of the Maldives, all of which are invasive? Journal of Conchology 43: 353–383.</mixed-citation></ref><ref id="B126"><mixed-citation xmlns:xlink="http://www.w3.org/1999/xlink" xlink:type="simple"><person-group><name name-style="western"><surname>Ranawana</surname><given-names>KB</given-names></name></person-group> (<year>2006</year>) <article-title>Land snails in Sri Lanka.</article-title> In: <person-group><name name-style="western"><surname>Bambaradeniya</surname><given-names>CNB</given-names></name></person-group> (<role>Ed.</role>) <issue-title>The fauna of Sri Lanka: status of taxonomy, research and conservation.</issue-title><source>The World Conservation Union, Colombo, Sri Lanka &amp; Government of Sri Lanka</source>, <fpage>84</fpage>–<lpage>99</lpage>.</mixed-citation></ref><ref id="B125"><mixed-citation xmlns:xlink="http://www.w3.org/1999/xlink" xlink:type="simple"><person-group><name name-style="western"><surname>Raheem</surname><given-names>DC</given-names></name><name name-style="western"><surname>Taylor</surname><given-names>H</given-names></name><name name-style="western"><surname>Ablett</surname><given-names>J</given-names></name><name name-style="western"><surname>Preece</surname><given-names>RC</given-names></name><name name-style="western"><surname>Aravind</surname><given-names>NA</given-names></name><name name-style="western"><surname>Naggs</surname><given-names>F</given-names></name></person-group> (<year>2014</year>) A systematic revision of the land snails of the Western Ghats of India. Tropical Natural History (Supplement 4): 1–298.</mixed-citation></ref><ref id="B140"><mixed-citation xmlns:xlink="http://www.w3.org/1999/xlink" xlink:type="simple"><person-group><name name-style="western"><surname>Schileyko</surname><given-names>AA</given-names></name></person-group> (<year>2011</year>) <article-title>Check-list of land pulmonate molluscs of Vietnam (<tp:taxon-name><tp:taxon-name-part taxon-name-part-type="class">Gastropoda</tp:taxon-name-part></tp:taxon-name>: <tp:taxon-name><tp:taxon-name-part taxon-name-part-type="order">Stylommatophora</tp:taxon-name-part></tp:taxon-name>).</article-title><source>Ruthenica</source><volume>21</volume>(<issue>1</issue>): <fpage>1</fpage>–<lpage>68</lpage>.</mixed-citation></ref><ref id="B156"><mixed-citation xmlns:xlink="http://www.w3.org/1999/xlink" xlink:type="simple"><person-group><name name-style="western"><surname>Tan</surname><given-names>SK</given-names></name><name name-style="western"><surname>Lim</surname><given-names>KKP</given-names></name><name name-style="western"><surname>Chua</surname><given-names>MAH</given-names></name></person-group> (<year>2015</year>) <article-title>Terrestrial snails and slugs (<tp:taxon-name><tp:taxon-name-part taxon-name-part-type="phylum">Mollusca</tp:taxon-name-part></tp:taxon-name>: <tp:taxon-name><tp:taxon-name-part taxon-name-part-type="class">Gastropoda</tp:taxon-name-part></tp:taxon-name>) of Pulau Tekong, Singapore.</article-title><source>Nature in Singapore</source><volume>8</volume>: <fpage>25</fpage>–<lpage>30</lpage>.</mixed-citation></ref><ref id="B49"><mixed-citation xmlns:xlink="http://www.w3.org/1999/xlink" xlink:type="simple"><person-group><name name-style="western"><surname>Foon</surname><given-names>JK</given-names></name><name name-style="western"><surname>Clements</surname><given-names>GR</given-names></name><name name-style="western"><surname>Liew</surname><given-names>T-S</given-names></name></person-group> (<year>2017</year>) <article-title>Diversity and biogeography of land snails (<tp:taxon-name><tp:taxon-name-part taxon-name-part-type="phylum">Mollusca</tp:taxon-name-part></tp:taxon-name>, <tp:taxon-name><tp:taxon-name-part taxon-name-part-type="class">Gastropoda</tp:taxon-name-part></tp:taxon-name>) in the limestone hills of Perak, Peninsular Malaysia.</article-title><source>ZooKeys</source><volume>682</volume>: <fpage>1</fpage>–<lpage>94</lpage>. <ext-link xlink:href="10.3897/zookeys.682.12999" ext-link-type="doi" xlink:type="simple">https://doi.org/10.3897/zookeys.682.12999</ext-link></mixed-citation></ref><ref id="B113"><mixed-citation xmlns:xlink="http://www.w3.org/1999/xlink" xlink:type="simple"><person-group><name name-style="western"><surname>Phung</surname><given-names>C-C</given-names></name><name name-style="western"><surname>Yu</surname><given-names>FTY</given-names></name><name name-style="western"><surname>Liew</surname><given-names>T-S</given-names></name></person-group> (<year>2017</year>) <article-title>A checklist of land snails from the west coast islands of Sabah, Borneo (<tp:taxon-name><tp:taxon-name-part taxon-name-part-type="phylum">Mollusca</tp:taxon-name-part></tp:taxon-name>, <tp:taxon-name><tp:taxon-name-part taxon-name-part-type="class">Gastropoda</tp:taxon-name-part></tp:taxon-name>).</article-title><source>ZooKeys</source><volume>673</volume>: <fpage>49</fpage>–<lpage>104</lpage>. <ext-link xlink:href="10.3897/zookeys.673.12422" ext-link-type="doi" xlink:type="simple">https://doi.org/10.3897/zookeys.673.12422</ext-link></mixed-citation></ref><ref id="B104"><mixed-citation xmlns:xlink="http://www.w3.org/1999/xlink" xlink:type="simple"><person-group><name name-style="western"><surname>Nurinsiyaha</surname><given-names>AS</given-names></name><name name-style="western"><surname>Hausdorf</surname><given-names>B</given-names></name></person-group> (<year>2019</year>) <article-title>Listing, impact assessment and prioritization of introduced land snail and slug species in Indonesia.</article-title><source>The Journal of Molluscan Studies</source><volume>85</volume>(<issue>1</issue>): <fpage>92</fpage>–<lpage>102</lpage>. <ext-link xlink:href="10.1093/mollus/eyy062" ext-link-type="doi" xlink:type="simple">https://doi.org/10.1093/mollus/eyy062</ext-link></mixed-citation></ref><ref id="B91"><mixed-citation xmlns:xlink="http://www.w3.org/1999/xlink" xlink:type="simple"><person-group><name name-style="western"><surname>Minato</surname><given-names>H</given-names></name></person-group> (<year>1988</year>) A systematic and bibliographic list of the Japanese land snails. Society for the publication of a systematic and bibliographic list of the Japanese land snails, Shirahama, [x +] 294 pp[, 7 pls].</mixed-citation></ref><ref id="B178"><mixed-citation xmlns:xlink="http://www.w3.org/1999/xlink" xlink:type="simple"><person-group><name name-style="western"><surname>Wu</surname><given-names>SP</given-names></name><name name-style="western"><surname>Hwang</surname><given-names>CC</given-names></name><name name-style="western"><surname>Huang</surname><given-names>HM</given-names></name><name name-style="western"><surname>Chang</surname><given-names>HW</given-names></name><name name-style="western"><surname>Lin</surname><given-names>YS</given-names></name><name name-style="western"><surname>Lee</surname><given-names>PF</given-names></name></person-group> (<year>2007</year>) <article-title>Land molluscan fauna of the Dongsha Island with twenty new recorded species.</article-title><source>Taiwania</source><volume>52</volume>(<issue>2</issue>): <fpage>145</fpage>–<lpage>151</lpage>.</mixed-citation></ref><ref id="B28"><mixed-citation xmlns:xlink="http://www.w3.org/1999/xlink" xlink:type="simple"><person-group><name name-style="western"><surname>Cowie</surname><given-names>RH</given-names></name></person-group> (<year>2000</year>) <article-title>Non-indigenous land and freshwater molluscs in the islands of the Pacific: conservation impacts and threats.</article-title> In: <person-group><name name-style="western"><surname>Sherley</surname><given-names>G</given-names></name></person-group> (<role>Ed.</role>) <issue-title>Invasive Species in The Pacific: A Technical Review and Regional Strategy.</issue-title><source>South Pacific Regional Environment Programme, Apia</source>, <fpage>143</fpage>–<lpage>172</lpage>.</mixed-citation></ref><ref id="B29"><mixed-citation xmlns:xlink="http://www.w3.org/1999/xlink" xlink:type="simple"><person-group><name name-style="western"><surname>Cowie</surname><given-names>RH</given-names></name></person-group> (<year>2001</year>) <article-title>Invertebrate invasions on Pacific Islands and the replacement of unique native faunas: A synthesis of the land and freshwater snails.</article-title><source>Biological Invasions</source><volume>3</volume>(<issue>2</issue>): <fpage>119</fpage>–<lpage>136</lpage>. <ext-link xlink:href="10.1023/A:1014529019000" ext-link-type="doi" xlink:type="simple">https://doi.org/10.1023/A:1014529019000</ext-link></mixed-citation></ref><ref id="B176"><mixed-citation xmlns:xlink="http://www.w3.org/1999/xlink" xlink:type="simple"><person-group><name name-style="western"><surname>Wiktor</surname><given-names>A</given-names></name></person-group> (<year>2003</year>) <article-title>Terrestrial gastropods (<tp:taxon-name><tp:taxon-name-part taxon-name-part-type="phylum">Mollusca</tp:taxon-name-part></tp:taxon-name>) of province Madang in Papua - New Guinea. Part III. <tp:taxon-name><tp:taxon-name-part taxon-name-part-type="infraclass">Pulmonata</tp:taxon-name-part></tp:taxon-name>: <tp:taxon-name><tp:taxon-name-part taxon-name-part-type="family">Rathousiidae</tp:taxon-name-part></tp:taxon-name>, <tp:taxon-name><tp:taxon-name-part taxon-name-part-type="family">Ellobiidae</tp:taxon-name-part></tp:taxon-name>, <tp:taxon-name><tp:taxon-name-part taxon-name-part-type="family">Succineidae</tp:taxon-name-part></tp:taxon-name>, <tp:taxon-name><tp:taxon-name-part taxon-name-part-type="family">Agriolimacidae</tp:taxon-name-part></tp:taxon-name>, <tp:taxon-name><tp:taxon-name-part taxon-name-part-type="family">Endodontidae</tp:taxon-name-part></tp:taxon-name> (Partim), <tp:taxon-name><tp:taxon-name-part taxon-name-part-type="family">Ariophantidae</tp:taxon-name-part></tp:taxon-name>, <tp:taxon-name><tp:taxon-name-part taxon-name-part-type="family">Euconulidae</tp:taxon-name-part></tp:taxon-name>, <tp:taxon-name><tp:taxon-name-part taxon-name-part-type="family">Subulinidae</tp:taxon-name-part></tp:taxon-name>, <tp:taxon-name><tp:taxon-name-part taxon-name-part-type="family">Streptaxidae</tp:taxon-name-part></tp:taxon-name>.</article-title><source>Folia Malacologica</source><volume>11</volume>(<issue>1–2</issue>): <fpage>1</fpage>–<lpage>21</lpage>. <ext-link xlink:href="10.12657/folmal.011.001" ext-link-type="doi" xlink:type="simple">https://doi.org/10.12657/folmal.011.001</ext-link></mixed-citation></ref><ref id="B144"><mixed-citation xmlns:xlink="http://www.w3.org/1999/xlink" xlink:type="simple"><person-group><name name-style="western"><surname>Shea</surname><given-names>M</given-names></name></person-group> (<year>2007</year>) <article-title>Exotic snails and slugs found in Australia.</article-title><source>Malacological Society of Australasia Newsletter</source><volume>131</volume>: <fpage>3</fpage>–<lpage>11</lpage>.</mixed-citation></ref><ref id="B19"><mixed-citation xmlns:xlink="http://www.w3.org/1999/xlink" xlink:type="simple"><person-group><name name-style="western"><surname>Brook</surname><given-names>FJ</given-names></name><name name-style="western"><surname>Walter</surname><given-names>RK</given-names></name><name name-style="western"><surname>Craig</surname><given-names>JA</given-names></name></person-group> (<year>2010</year>) <article-title>Changes in the terrestrial molluscan fauna of Miti’āro, southern Cook Islands.</article-title><source>Tuhinga</source><volume>21</volume>: <fpage>75</fpage>–<lpage>98</lpage>.</mixed-citation></ref><ref id="B137"><mixed-citation xmlns:xlink="http://www.w3.org/1999/xlink" xlink:type="simple"><person-group><name name-style="western"><surname>Rundell</surname><given-names>RJ</given-names></name></person-group> (<year>2010</year>) <article-title>Diversity and conservation of the land snail fauna of the western Pacific islands of Belau (Republic of Palau, Oceania).</article-title><source>American Malacological Bulletin</source><volume>28</volume>(<issue>1–2</issue>): <fpage>81</fpage>–<lpage>90</lpage>. <ext-link xlink:href="10.4003/006.028.0223" ext-link-type="doi" xlink:type="simple">https://doi.org/10.4003/006.028.0223</ext-link></mixed-citation></ref><ref id="B153"><mixed-citation xmlns:xlink="http://www.w3.org/1999/xlink" xlink:type="simple"><person-group><name name-style="western"><surname>Stanisic</surname><given-names>J</given-names></name><name name-style="western"><surname>Shea</surname><given-names>M</given-names></name><name name-style="western"><surname>Potter</surname><given-names>D</given-names></name><name name-style="western"><surname>Griffiths</surname><given-names>O</given-names></name></person-group> (<year>2010</year>) <source>Australian land snails volume 1. A field guide to eastern Australian species.</source><publisher-name>Mauritius</publisher-name>, <publisher-loc>Bioculture Press for the Australian Museum</publisher-loc>, <size units="page">591 pp</size>.</mixed-citation></ref><ref id="B17"><mixed-citation xmlns:xlink="http://www.w3.org/1999/xlink" xlink:type="simple"><person-group><name name-style="western"><surname>Brodie</surname><given-names>G</given-names></name><name name-style="western"><surname>Barker</surname><given-names>GM</given-names></name></person-group> (<year>2012</year>) <italic><tp:taxon-name><tp:taxon-name-part taxon-name-part-type="genus">Subulina</tp:taxon-name-part><tp:taxon-name-part taxon-name-part-type="species">octona</tp:taxon-name-part></tp:taxon-name></italic> (Bruguière, 1789). Family <tp:taxon-name><tp:taxon-name-part taxon-name-part-type="family">Subulinidae</tp:taxon-name-part></tp:taxon-name>. ‘USP Introduced Land Snails of the Fiji Islands. Fact Sheet Series’, No. 8.</mixed-citation></ref><ref id="B79"><mixed-citation xmlns:xlink="http://www.w3.org/1999/xlink" xlink:type="simple"><person-group><name name-style="western"><surname>Kerr</surname><given-names>AM</given-names></name><name name-style="western"><surname>Bauman</surname><given-names>S</given-names></name></person-group> (<year>2013</year>) Annotated checklist of the land snails of the Mariana Islands, Micronesia. University of Guam Marine Laboratory Technical Report 148, [vii +] 72 pp.</mixed-citation></ref><ref id="B18"><mixed-citation xmlns:xlink="http://www.w3.org/1999/xlink" xlink:type="simple"><person-group><name name-style="western"><surname>Brook</surname><given-names>FJ</given-names></name></person-group> (<year>2014</year>) <article-title>Land snails of Vava’u.</article-title> In: <person-group><name name-style="western"><surname>Atherton</surname><given-names>JN</given-names></name><name name-style="western"><surname>McKenna</surname><given-names>SA</given-names></name><name name-style="western"><surname>Wheatley</surname><given-names>A</given-names></name></person-group> (<role>Eds</role>) <issue-title>Rapid biodiversity assessment of the Vava’u Archipelago, Kingdom of Tonga.</issue-title><source>Secretariat of the Pacific regional environment Programme, Apia, Samoa</source>, <fpage>79</fpage>–<lpage>91</lpage>.</mixed-citation></ref><ref id="B92"><mixed-citation xmlns:xlink="http://www.w3.org/1999/xlink" xlink:type="simple"><person-group><name name-style="western"><surname>Miquel</surname><given-names>SE</given-names></name><name name-style="western"><surname>Herrera</surname><given-names>HW</given-names></name></person-group> (<year>2014</year>) <article-title>Catalogue of terrestrial gastropods from Galápagos (except <tp:taxon-name><tp:taxon-name-part taxon-name-part-type="family">Bulimulidae</tp:taxon-name-part></tp:taxon-name> and <tp:taxon-name><tp:taxon-name-part taxon-name-part-type="family">Succineidae</tp:taxon-name-part></tp:taxon-name>) with description of a new species of <italic><tp:taxon-name><tp:taxon-name-part taxon-name-part-type="genus">Ambrosiella</tp:taxon-name-part></tp:taxon-name></italic> Odhner (<tp:taxon-name><tp:taxon-name-part taxon-name-part-type="family">Achatinellidae</tp:taxon-name-part></tp:taxon-name>) (<tp:taxon-name><tp:taxon-name-part taxon-name-part-type="phylum">Mollusca</tp:taxon-name-part></tp:taxon-name>: <tp:taxon-name><tp:taxon-name-part taxon-name-part-type="class">Gastropoda</tp:taxon-name-part></tp:taxon-name>).</article-title><source>Archiv für Molluskenkunde</source><volume>143</volume>(<issue>2</issue>): <fpage>107</fpage>–<lpage>133</lpage>. <ext-link xlink:href="10.1127/arch.moll/1869-0963/143/107-133" ext-link-type="doi" xlink:type="simple">https://doi.org/10.1127/arch.moll/1869-0963/143/107-133</ext-link></mixed-citation></ref><ref id="B31"><mixed-citation xmlns:xlink="http://www.w3.org/1999/xlink" xlink:type="simple"><person-group><name name-style="western"><surname>Cowie</surname><given-names>RH</given-names></name><name name-style="western"><surname>Rundell</surname><given-names>RJ</given-names></name><name name-style="western"><surname>Yeung</surname><given-names>NW</given-names></name></person-group> (<year>2017</year>) Samoan land snails and slugs. An identification guide. Pago Pago, American Samoa. Department of Marine and Wildlife Resources, American Samoa Government, Contribution (Pacific Biological Survey), no. 2017-004, [viii +] 71 pp.</mixed-citation></ref><ref id="B3"><mixed-citation xmlns:xlink="http://www.w3.org/1999/xlink" xlink:type="simple"><person-group><name name-style="western"><surname>Araújo</surname><given-names>JDB</given-names></name><name name-style="western"><surname>Bessa</surname><given-names>EDA</given-names></name></person-group> (<year>1993</year>) <article-title>Moluscos de importância econômica no Brasil. II <tp:taxon-name><tp:taxon-name-part taxon-name-part-type="family">Subulinidae</tp:taxon-name-part></tp:taxon-name>, <italic><tp:taxon-name><tp:taxon-name-part taxon-name-part-type="genus">Subulina</tp:taxon-name-part><tp:taxon-name-part taxon-name-part-type="species">octona</tp:taxon-name-part></tp:taxon-name></italic> (Bruguière) (<tp:taxon-name><tp:taxon-name-part taxon-name-part-type="phylum">Mollusca</tp:taxon-name-part></tp:taxon-name>, <tp:taxon-name><tp:taxon-name-part taxon-name-part-type="class">Gastropoda</tp:taxon-name-part></tp:taxon-name>, <tp:taxon-name><tp:taxon-name-part taxon-name-part-type="infraclass">Pulmonata</tp:taxon-name-part></tp:taxon-name>, <tp:taxon-name><tp:taxon-name-part taxon-name-part-type="order">Stylommatophora</tp:taxon-name-part></tp:taxon-name>).</article-title><source>Revista Brasileira de Zoologia</source><volume>10</volume>(<issue>3</issue>): <fpage>489</fpage>–<lpage>497</lpage>. <ext-link xlink:href="10.1590/S0101-81751993000300016" ext-link-type="doi" xlink:type="simple">https://doi.org/10.1590/S0101-81751993000300016</ext-link></mixed-citation></ref><ref id="B175"><mixed-citation xmlns:xlink="http://www.w3.org/1999/xlink" xlink:type="simple"><person-group><name name-style="western"><surname>Wiegmann</surname><given-names>F</given-names></name></person-group> (<year>1894</year>) <article-title>Beiträge zur Anatomie der Landschnecken des Indischen Archipels.</article-title><source>Zoologische Ergebnisse einer Reise in Niederländisch Ost-Indien</source><volume>3</volume>: <fpage>112</fpage>–<lpage>259</lpage>.</mixed-citation></ref><ref id="B139"><mixed-citation xmlns:xlink="http://www.w3.org/1999/xlink" xlink:type="simple"><person-group><name name-style="western"><surname>Schileyko</surname><given-names>AA</given-names></name></person-group> (<year>1999</year>) Treatise on terrestrial pulmonate mollusks. Part 4. <tp:taxon-name><tp:taxon-name-part taxon-name-part-type="family">Draparnaudiidae</tp:taxon-name-part></tp:taxon-name>, <tp:taxon-name><tp:taxon-name-part taxon-name-part-type="family">Caryodidae</tp:taxon-name-part></tp:taxon-name>, <tp:taxon-name><tp:taxon-name-part taxon-name-part-type="family">Macrocyclidae</tp:taxon-name-part></tp:taxon-name>, <tp:taxon-name><tp:taxon-name-part taxon-name-part-type="family">Acavidae</tp:taxon-name-part></tp:taxon-name>, <tp:taxon-name><tp:taxon-name-part taxon-name-part-type="family">Clavatoridae</tp:taxon-name-part></tp:taxon-name>, <tp:taxon-name><tp:taxon-name-part taxon-name-part-type="family">Dorcasiidae</tp:taxon-name-part></tp:taxon-name>, <tp:taxon-name><tp:taxon-name-part taxon-name-part-type="family">Sculptariidae</tp:taxon-name-part></tp:taxon-name>, <tp:taxon-name><tp:taxon-name-part taxon-name-part-type="family">Corillidae</tp:taxon-name-part></tp:taxon-name>, <tp:taxon-name><tp:taxon-name-part taxon-name-part-type="family">Plectopylidae</tp:taxon-name-part></tp:taxon-name>, <tp:taxon-name><tp:taxon-name-part taxon-name-part-type="family">Megalobulimidae</tp:taxon-name-part></tp:taxon-name>, <tp:taxon-name><tp:taxon-name-part taxon-name-part-type="family">Strophocheilidae</tp:taxon-name-part></tp:taxon-name>, <tp:taxon-name><tp:taxon-name-part taxon-name-part-type="family">Cerionidae</tp:taxon-name-part></tp:taxon-name>, <tp:taxon-name><tp:taxon-name-part taxon-name-part-type="family">Achatinidae</tp:taxon-name-part></tp:taxon-name>, <tp:taxon-name><tp:taxon-name-part taxon-name-part-type="family">Subulinidae</tp:taxon-name-part></tp:taxon-name>, <tp:taxon-name><tp:taxon-name-part taxon-name-part-type="family">Glessulidae</tp:taxon-name-part></tp:taxon-name>, <tp:taxon-name><tp:taxon-name-part taxon-name-part-type="family">Micractaeonidae</tp:taxon-name-part></tp:taxon-name>, <tp:taxon-name><tp:taxon-name-part taxon-name-part-type="family">Ferrussaciidae</tp:taxon-name-part></tp:taxon-name>. Ruthenica (Supplement 2): 453–564.</mixed-citation></ref><ref id="B8"><mixed-citation xmlns:xlink="http://www.w3.org/1999/xlink" xlink:type="simple"><person-group><name name-style="western"><surname>Bessa</surname><given-names>ECA</given-names></name><name name-style="western"><surname>Araújo</surname><given-names>JLB</given-names></name></person-group> (<year>1995</year>) <article-title>Ocorrência de autofecundação em <italic><tp:taxon-name><tp:taxon-name-part taxon-name-part-type="genus">Subulina</tp:taxon-name-part><tp:taxon-name-part taxon-name-part-type="species">octona</tp:taxon-name-part></tp:taxon-name></italic> (Brugüière) (<tp:taxon-name><tp:taxon-name-part taxon-name-part-type="infraclass">Pulmonata</tp:taxon-name-part></tp:taxon-name>, <tp:taxon-name><tp:taxon-name-part taxon-name-part-type="family">Subulinidae</tp:taxon-name-part></tp:taxon-name>) em condições de laboratório.</article-title><source>Revista Brasileira de Zoologia</source><volume>12</volume>(<issue>3</issue>): <fpage>719</fpage>–<lpage>723</lpage>. <ext-link xlink:href="10.1590/S0101-81751995000300025" ext-link-type="doi" xlink:type="simple">https://doi.org/10.1590/S0101-81751995000300025</ext-link></mixed-citation></ref><ref id="B36"><mixed-citation xmlns:xlink="http://www.w3.org/1999/xlink" xlink:type="simple"><person-group><name name-style="western"><surname>D’Ávila</surname><given-names>S</given-names></name><name name-style="western"><surname>Medeiros</surname><given-names>C</given-names></name><name name-style="western"><surname>Vargas</surname><given-names>T</given-names></name><name name-style="western"><surname>de Mendonça</surname><given-names>CLF</given-names></name></person-group> (<year>2018</year>) <article-title>Life history of <italic><tp:taxon-name><tp:taxon-name-part taxon-name-part-type="genus">Subulina</tp:taxon-name-part><tp:taxon-name-part taxon-name-part-type="species">octona</tp:taxon-name-part></tp:taxon-name></italic> (Brugüière) (<tp:taxon-name><tp:taxon-name-part taxon-name-part-type="class">Gastropoda</tp:taxon-name-part></tp:taxon-name>: <tp:taxon-name><tp:taxon-name-part taxon-name-part-type="infraclass">Pulmonata</tp:taxon-name-part></tp:taxon-name>: <tp:taxon-name><tp:taxon-name-part taxon-name-part-type="family">Subulinidae</tp:taxon-name-part></tp:taxon-name>) based on four-year laboratory observations and a comparative histological analysis of egg-retaining and ovoviviparous subulinids.</article-title><source>Journal of Natural History</source><volume>52</volume>(<issue>23–24</issue>): <fpage>1551</fpage>–<lpage>1569</lpage>. <ext-link xlink:href="10.1080/00222933.2018.1478996" ext-link-type="doi" xlink:type="simple">https://doi.org/10.1080/00222933.2018.1478996</ext-link></mixed-citation></ref></ref-list></tp:taxon-treatment>
