# Supplementary material for: ﻿Five alien achatinid land snails (Gastropoda, Eupulmonata) first reported in greenhouses of Italian botanical gardens
Source: Zookeys. 2024 Jul 29;1208:99–132. doi: 10.3897/zookeys.1208.119147 (PMC11301031; doi:10.3897/zookeys.1208.119147)
Supplement: XML Treatment for Geostilbia aperta [file zookeys.1208.119147-treatment5.xml]

<!DOCTYPE tp:taxon-treatment
  PUBLIC "-//TaxonX//DTD Taxonomic Treatment Publishing DTD v0 20100105//EN" "tax-treatment-NSO.dtd">
<tp:taxon-treatment xmlns:tp="http://www.plazi.org/taxpub"><tp:treatment-meta><kwd-group><label>Taxon classification</label><kwd>
                <named-content content-type="kingdom">Animalia</named-content>
              </kwd><kwd>
                <named-content content-type="order">Stylommatophora</named-content>
              </kwd><kwd>
                <named-content content-type="family">Subulinidae</named-content>
              </kwd></kwd-group><mixed-citation publication-type="journal"><person-group><name><surname>Manganelli</surname><given-names>Giuseppe</given-names></name><name><surname>Benocci</surname><given-names>Andrea</given-names></name><name><surname>Barbato</surname><given-names>Debora</given-names></name><name><surname>Giusti</surname><given-names>Folco</given-names></name></person-group><article-title>﻿Five alien achatinid land snails (<tp:taxon-name><tp:taxon-name-part taxon-name-part-type="class">Gastropoda</tp:taxon-name-part></tp:taxon-name>, <tp:taxon-name><tp:taxon-name-part taxon-name-part-type="suborder">Eupulmonata</tp:taxon-name-part></tp:taxon-name>) first reported in greenhouses of Italian botanical gardens</article-title><source>Zookeys</source><day>29</day><month>07</month><year>2024</year><volume>1208</volume><fpage>99</fpage><lpage>132</lpage><pub-id pub-id-type="doi">10.3897/zookeys.1208.119147</pub-id></mixed-citation></tp:treatment-meta><tp:nomenclature><label>﻿</label><tp:taxon-name>
              <object-id xmlns:xlink="http://www.w3.org/1999/xlink" content-type="arpha" xlink:type="simple">11E65CC4-D8CB-53D8-ADEE-277338C7C64A</object-id>
              <tp:taxon-name-part taxon-name-part-type="genus" reg="Geostilbia">Geostilbia</tp:taxon-name-part>
              <tp:taxon-name-part taxon-name-part-type="species" reg="aperta">aperta</tp:taxon-name-part>
            </tp:taxon-name><tp:taxon-authority>(Swainson, 1840)</tp:taxon-authority><tp:nomenclature-citation-list><tp:nomenclature-citation><tp:taxon-name>
                  <tp:taxon-name-part taxon-name-part-type="genus" reg="Macrospira">Macrospira</tp:taxon-name-part>
                  <tp:taxon-name-part taxon-name-part-type="species" reg="aperta">aperta</tp:taxon-name-part>
                </tp:taxon-name><comment>Swainson, 1840: 335, fig. 97e, f. Type locality: no locality given; according to <xref ref-type="bibr" rid="B146">Smith (1892</xref>: 269), Saint Vincent, Lesser Antilles, West Indies. Type material: unknown. Note: Swainson attributed the new species to the reverend L. Guilding from St. Vincent, from whom he received the material used for the description. Probably this material was accompanied by a manuscript name which Swainson adopted for denoting the species.</comment></tp:nomenclature-citation><tp:nomenclature-citation><tp:taxon-name>
                  <tp:taxon-name-part taxon-name-part-type="genus" reg="Achatina">Achatina</tp:taxon-name-part>
                  <tp:taxon-name-part taxon-name-part-type="species" reg="gundlachi">gundlachi</tp:taxon-name-part>
                </tp:taxon-name><comment>Pfeiffer, 1850: 80. Type locality: Cuba. Type material: unknown.</comment></tp:nomenclature-citation><tp:nomenclature-citation><tp:taxon-name>
                  <tp:taxon-name-part taxon-name-part-type="genus" reg="Geostilbia">Geostilbia</tp:taxon-name-part>
                  <tp:taxon-name-part taxon-name-part-type="species" reg="caledonica">caledonica</tp:taxon-name-part>
                </tp:taxon-name><comment>Crosse, 1867: 186–187, Pl. 7, fig. 4. Type locality: Nouméa, New Caledonia. Type material: 1 syntype in Crosse collection (MNHN-IM-2000-4720) (<xref ref-type="bibr" rid="B16">Breure et al. 2022b</xref>).</comment></tp:nomenclature-citation></tp:nomenclature-citation-list></tp:nomenclature><tp:treatment-sec sec-type="material" id="SECID0EOZAI"><title>Material examined.</title><p>Italy • 2 shells; Trento, Tropical greenhouse of the Science Museum of Trento (<named-content xmlns:xlink="http://www.w3.org/1999/xlink" content-type="dwc:institutional_code" xlink:title="Science Museum of Trentoe" xlink:href="http://grbio.org/institution/museo-delle-scienze-0" xlink:type="simple">MUSE</named-content>); <named-content xmlns:xlink="http://www.w3.org/1999/xlink" content-type="dwc:verbatimCoordinates" xlink:type="simple"><named-content content-type="geo-json" specific-use="{&#34;type&#34;:&#34;Point&#34;,&#34;coordinates&#34;:[11.113911,46.062544]}" id="NCID0E2ZAI" xlink:type="simple">46°03'45.16"N, 11°06'50.08"E</named-content></named-content>; 01 Feb. 2022; D. Barbato, A. Benocci leg.; GMC 51189.</p></tp:treatment-sec><tp:treatment-sec sec-type="description" id="SECID0EA1AI"><title>Description.</title><p><bold><italic>Shell</italic></bold> (Figs <xref ref-type="fig" rid="F10">33</xref>, <xref ref-type="fig" rid="F10">34</xref>). Dextral, very small in size, imperforate, elongate, very slender, cylindro-conical, thin and fragile, pearly off-white, colourless, glossy and transparent when fresh, ~ 4 slightly convex whorls separated by rather deep sutures. Apex obtuse, rounded, and smooth. Last whorl ~ 2/3 of shell height. Aperture small, ~ 1/3 of shell height, ovate to pyriform, basally flared, slightly prosocline. Peristome interrupted, not thickened or reflected, with callous rim on parietum and columella; columella straight or slightly concave; outer margin slightly arched forward in the middle in lateral view. Protoconch smooth; teleoconch with very fine collabral lines and very fine spiral grooves particularly evident on last whorl. Shell dimensions: <abbrev xmlns:xlink="http://www.w3.org/1999/xlink" xlink:title="shell height" id="ABBRID0ET1AI" xlink:type="simple">SH</abbrev> 2.8 mm; <abbrev xmlns:xlink="http://www.w3.org/1999/xlink" xlink:title="shell diameter" id="ABBRID0EX1AI" xlink:type="simple">SD</abbrev> 1.0 mm; <abbrev xmlns:xlink="http://www.w3.org/1999/xlink" xlink:title="aperture height" id="ABBRID0E21AI" xlink:type="simple">AH</abbrev> 1.1 mm; <abbrev xmlns:xlink="http://www.w3.org/1999/xlink" xlink:title="aperture width" id="ABBRID0E61AI" xlink:type="simple">AW</abbrev> 0.6 mm.</p><fig id="F10" position="float" orientation="portrait"><object-id xmlns:xlink="http://www.w3.org/1999/xlink" content-type="doi" xlink:type="simple">10.3897/zookeys.1208.119147.figures33-34</object-id><object-id xmlns:xlink="http://www.w3.org/1999/xlink" content-type="arpha" xlink:type="simple">D408B20A-A88F-526C-A7DE-966769CFF8C4</object-id><label>Figures 33, 34.</label><caption><p>Shells of <italic><tp:taxon-name><tp:taxon-name-part taxon-name-part-type="genus" reg="Geostilbia">Geostilbia</tp:taxon-name-part><tp:taxon-name-part taxon-name-part-type="species" reg="aperta">aperta</tp:taxon-name-part></tp:taxon-name></italic> from the tropical greenhouse of the Science Museum of Trento (<named-content xmlns:xlink="http://www.w3.org/1999/xlink" content-type="dwc:institutional_code" xlink:title="Science Museum of Trentoe" xlink:href="http://grbio.org/institution/museo-delle-scienze-0" xlink:type="simple">MUSE</named-content>), D. Barbato &amp; A. Benocci leg. 01 Feb. 2022.</p></caption><graphic xmlns:xlink="http://www.w3.org/1999/xlink" xlink:href="zookeys-1208-099_article-119147__-g010.jpg" position="float" orientation="portrait" xlink:type="simple" id="oo_1103576.jpg"><uri content-type="original_file" xlink:type="simple">https://binary.pensoft.net/fig/1103576</uri></graphic></fig><p><bold><italic>Body and anatomy</italic>.</bold> Unknown.</p></tp:treatment-sec><tp:treatment-sec sec-type="remarks" id="SECID0EG3AI"><title>Remarks.</title><p>The early taxonomy of this land snail revolves around three named species: <italic><tp:taxon-name><tp:taxon-name-part taxon-name-part-type="genus" reg="Macrospira">Macrospira</tp:taxon-name-part><tp:taxon-name-part taxon-name-part-type="species" reg="aperta">aperta</tp:taxon-name-part></tp:taxon-name></italic> Swainson, 1840, <italic><tp:taxon-name><tp:taxon-name-part taxon-name-part-type="genus" reg="Achatina">Achatina</tp:taxon-name-part><tp:taxon-name-part taxon-name-part-type="species" reg="gundlachi">gundlachi</tp:taxon-name-part></tp:taxon-name></italic> Pfeiffer, 1850 and <italic><tp:taxon-name><tp:taxon-name-part taxon-name-part-type="genus" reg="Geostilbia">Geostilbia</tp:taxon-name-part><tp:taxon-name-part taxon-name-part-type="species" reg="caledonica">caledonica</tp:taxon-name-part></tp:taxon-name></italic> Crosse, 1867.</p><p>Commenting on the land mollusc species introduced to Saint Helena, Edgar Smith maintained that <italic><tp:taxon-name><tp:taxon-name-part taxon-name-part-type="genus" reg="Achatina">Achatina</tp:taxon-name-part><tp:taxon-name-part taxon-name-part-type="species" reg="gundlachi">gundlachi</tp:taxon-name-part></tp:taxon-name></italic> was a junior synonym of <italic><tp:taxon-name><tp:taxon-name-part taxon-name-part-type="genus" reg="Macrospira">Macrospira</tp:taxon-name-part><tp:taxon-name-part taxon-name-part-type="species" reg="aperta">aperta</tp:taxon-name-part></tp:taxon-name></italic> based on examination of Guilding’s material from St. Vincent, West Indies, deposited in the British Museum (<xref ref-type="bibr" rid="B146">Smith 1892</xref>) and that <italic><tp:taxon-name><tp:taxon-name-part taxon-name-part-type="genus" reg="Geostilbia">Geostilbia</tp:taxon-name-part><tp:taxon-name-part taxon-name-part-type="species" reg="caledonica">caledonica</tp:taxon-name-part></tp:taxon-name></italic> was also a junior synonym of <italic><tp:taxon-name><tp:taxon-name-part taxon-name-part-type="genus" reg="Megaspira">Megaspira</tp:taxon-name-part></tp:taxon-name></italic> [sic] <italic><tp:taxon-name><tp:taxon-name-part taxon-name-part-type="genus" reg="Megaspira"/><tp:taxon-name-part taxon-name-part-type="species" reg="aperta">aperta</tp:taxon-name-part></tp:taxon-name></italic> (Smith, 1895).</p><p><xref ref-type="bibr" rid="B117">Pilsbry (1908)</xref>, in his exhaustive revision of orthurethrous snails included in the second edition of the Manual of Conchology, partly rejected Smith’s conclusions, regarding <italic><tp:taxon-name><tp:taxon-name-part taxon-name-part-type="genus" reg="Macrospira">Macrospira</tp:taxon-name-part><tp:taxon-name-part taxon-name-part-type="species" reg="aperta">aperta</tp:taxon-name-part></tp:taxon-name></italic> as a species inadequately described and <italic><tp:taxon-name><tp:taxon-name-part taxon-name-part-type="genus" reg="Geostilbia">Geostilbia</tp:taxon-name-part></tp:taxon-name></italic> as a section of <italic><tp:taxon-name><tp:taxon-name-part taxon-name-part-type="genus" reg="Cecilioides">Cecilioides</tp:taxon-name-part></tp:taxon-name></italic>. He used <italic><tp:taxon-name><tp:taxon-name-part taxon-name-part-type="genus" reg="Cecilioides">Cecilioides</tp:taxon-name-part><tp:taxon-name-part taxon-name-part-type="species" reg="gundlachi">gundlachi</tp:taxon-name-part></tp:taxon-name></italic> as the valid name for the species. However many years later, dealing with this group again, he adopted <italic><tp:taxon-name><tp:taxon-name-part taxon-name-part-type="genus" reg="Cecilioides">Cecilioides</tp:taxon-name-part><tp:taxon-name-part taxon-name-part-type="species" reg="aperta">aperta</tp:taxon-name-part></tp:taxon-name></italic> as the valid name (<xref ref-type="bibr" rid="B119">Pilsbry 1946</xref>).</p><p>No subsequent authors made any significant contribution for a better taxonomic framework of the species. They repeated what <xref ref-type="bibr" rid="B119">Pilsbry (1946)</xref> proposed, believing that a species of <italic><tp:taxon-name><tp:taxon-name-part taxon-name-part-type="genus" reg="Geostilbia">Geostilbia</tp:taxon-name-part></tp:taxon-name></italic>, sometimes considered a subgenus or a synonym of <italic><tp:taxon-name><tp:taxon-name-part taxon-name-part-type="genus" reg="Cecilioides">Cecilioides</tp:taxon-name-part></tp:taxon-name></italic>, could be found almost everywhere in the world, having spread from the Mesoamerican area (e.g., <xref ref-type="bibr" rid="B131">Robinson 1999</xref>). Indeed many consider it native to the West Indies, Neotropics or Caribbean basin (<xref ref-type="bibr" rid="B40">Dundee 1974</xref>; <xref ref-type="bibr" rid="B27">Cowie 1997</xref>; <xref ref-type="bibr" rid="B131">Robinson 1999</xref>; <xref ref-type="bibr" rid="B23">Chase and Robinson 2001</xref>; <xref ref-type="bibr" rid="B133">Rosenberg and Muratov 2006</xref>; <xref ref-type="bibr" rid="B158">Thompson 2011</xref>; <xref ref-type="bibr" rid="B92">Miquel and Herrera 2014</xref>; <xref ref-type="bibr" rid="B105">Nurinsiyaha et al. 2016</xref>; <xref ref-type="bibr" rid="B104">Nurinsiyaha and Hausdorf 2019</xref>). Others report it to be native to southern Europe (<xref ref-type="bibr" rid="B26">Cotton 1954</xref>) or North America north of Mexico (<xref ref-type="bibr" rid="B101">Nekola 2014</xref>).</p><p>A species, sometimes named <italic><tp:taxon-name><tp:taxon-name-part taxon-name-part-type="genus" reg="Geostilbia">Geostilbia</tp:taxon-name-part><tp:taxon-name-part taxon-name-part-type="species" reg="aperta">aperta</tp:taxon-name-part></tp:taxon-name></italic> (or <italic><tp:taxon-name><tp:taxon-name-part taxon-name-part-type="genus" reg="Cecilioides">Cecilioides</tp:taxon-name-part><tp:taxon-name-part taxon-name-part-type="species" reg="aperta">aperta</tp:taxon-name-part></tp:taxon-name></italic>), <italic><tp:taxon-name><tp:taxon-name-part taxon-name-part-type="genus" reg="Geostilbia">Geostilbia</tp:taxon-name-part><tp:taxon-name-part taxon-name-part-type="species" reg="caledonica">caledonica</tp:taxon-name-part></tp:taxon-name></italic> (or <italic><tp:taxon-name><tp:taxon-name-part taxon-name-part-type="genus" reg="Cecilioides">Cecilioides</tp:taxon-name-part><tp:taxon-name-part taxon-name-part-type="species" reg="caledonica">caledonica</tp:taxon-name-part></tp:taxon-name></italic>) or <italic><tp:taxon-name><tp:taxon-name-part taxon-name-part-type="genus" reg="Geostilbia">Geostilbia</tp:taxon-name-part><tp:taxon-name-part taxon-name-part-type="species" reg="gundlachi">gundlachi</tp:taxon-name-part></tp:taxon-name></italic> (or <italic><tp:taxon-name><tp:taxon-name-part taxon-name-part-type="genus" reg="Cecilioides">Cecilioides</tp:taxon-name-part><tp:taxon-name-part taxon-name-part-type="species" reg="gundlachi">gundlachi</tp:taxon-name-part></tp:taxon-name></italic>), is currently reported from North, Central and South America, the Caribbean and the Indo-Pacific Region from South-East Asia to Hawaii and Cook Islands (see Table <xref ref-type="table" rid="T5">5</xref> for details and references). It has also been reported from Saint Helena (<xref ref-type="bibr" rid="B146">Smith 1892</xref>) based on a misidentification of <italic><tp:taxon-name><tp:taxon-name-part taxon-name-part-type="genus" reg="Cecilioides">Cecilioides</tp:taxon-name-part><tp:taxon-name-part taxon-name-part-type="species" reg="acicula">acicula</tp:taxon-name-part></tp:taxon-name></italic> (<xref ref-type="bibr" rid="B34">Crowley and Pain 1977</xref>), and from Barbados, Curaçao and Galapagos, where it was no longer found in recent field surveys (<xref ref-type="bibr" rid="B23">Chase and Robinson 2001</xref>; <xref ref-type="bibr" rid="B92">Miquel and Herrera 2014</xref>; <xref ref-type="bibr" rid="B68">Hovestadt and van Leeuwen 2017</xref>).</p><table-wrap id="T5" position="float" orientation="portrait"><label>Table 5.</label><caption><p>Geographical distribution of <italic><tp:taxon-name><tp:taxon-name-part taxon-name-part-type="genus" reg="Geostilbia">Geostilbia</tp:taxon-name-part><tp:taxon-name-part taxon-name-part-type="species" reg="aperta">aperta</tp:taxon-name-part></tp:taxon-name></italic>. Asterisks indicate countries / islands where the species has been recorded only in greenhouses or very disturbed anthropogenic habitats.</p></caption><table id="TID0E3QAK" rules="all"><tbody><tr><th rowspan="1" colspan="1">Regions</th><th rowspan="1" colspan="1">Countries / Islands</th><th rowspan="1" colspan="1">References</th></tr><tr><td rowspan="1" colspan="1">
                      <bold>North America</bold>
                    </td><td rowspan="1" colspan="1">United States*</td><td rowspan="1" colspan="1"><xref ref-type="bibr" rid="B119">Pilsbry (1946)</xref>, <xref ref-type="bibr" rid="B40">Dundee (1974)</xref>, <xref ref-type="bibr" rid="B101">Nekola (2014)</xref></td></tr><tr><td rowspan="1" colspan="1">
                      <bold>Central America</bold>
                    </td><td rowspan="1" colspan="1">Nicaragua</td><td rowspan="1" colspan="1">
                      <xref ref-type="bibr" rid="B158">Thompson (2011)</xref>
                    </td></tr><tr><td rowspan="1" colspan="1">
                      <bold>West Indies</bold>
                    </td><td rowspan="1" colspan="1">Cuba, Hispaniola, Jamaica, Lesser Antilles (Guadeloupe, Martinique, Saint Martin, and Saint Vincent)</td><td rowspan="1" colspan="1"><xref ref-type="bibr" rid="B146">Smith (1892)</xref>, <xref ref-type="bibr" rid="B133">Rosenberg and Muratov (2006)</xref>, <xref ref-type="bibr" rid="B85">Maceira et al. (2013)</xref>, <xref ref-type="bibr" rid="B22">Charles (2015)</xref>, <xref ref-type="bibr" rid="B67">Hovestadt and Neckheim (2020)</xref>, <xref ref-type="bibr" rid="B44">Espinosa and Robinson (2021)</xref></td></tr><tr><td rowspan="1" colspan="1">
                      <bold>South America</bold>
                    </td><td rowspan="1" colspan="1">Brazil</td><td rowspan="1" colspan="1">
                      <xref ref-type="bibr" rid="B145">Simone (2006)</xref>
                    </td></tr><tr><td rowspan="1" colspan="1">
                      <bold>South-East Asia</bold>
                    </td><td rowspan="1" colspan="1">Indonesia, Peninsular Malaysia, and Philippines</td><td rowspan="1" colspan="1"><xref ref-type="bibr" rid="B168">Vermeulen and Whitten (1998)</xref>, <xref ref-type="bibr" rid="B84">Maassen (2001)</xref>, <xref ref-type="bibr" rid="B59">Groh (2015)</xref>, <xref ref-type="bibr" rid="B105">Nurinsiyaha et al. (2016)</xref>, <xref ref-type="bibr" rid="B49">Foon et al. (2017)</xref>, <xref ref-type="bibr" rid="B104">Nurinsiyaha and Hausdorf (2019)</xref></td></tr><tr><td rowspan="1" colspan="1">
                      <bold>Oceania</bold>
                    </td><td rowspan="1" colspan="1">Australia, New Guinea, and Pacific Islands (Cook Islands, Guam, Hawaii, and New Caledonia)</td><td rowspan="1" colspan="1"><xref ref-type="bibr" rid="B150">Solem (1964)</xref>, <xref ref-type="bibr" rid="B159">van Benthem Jutting (1964)</xref>, <xref ref-type="bibr" rid="B28">Cowie (2000</xref>, <xref ref-type="bibr" rid="B29">2001</xref>), <xref ref-type="bibr" rid="B144">Shea (2007)</xref>, <xref ref-type="bibr" rid="B153">Stanisic et al. (2010)</xref></td></tr></tbody></table></table-wrap><p>It is difficult to say anything new about this group of species, since there is no anatomical data. We can rely on shell characters, the most interesting of which are the spiral sculpture particularly evident in the last whorl, the non-truncated or slightly truncated columella and the basally flared aperture. Based on a close resemblance to <italic><tp:taxon-name><tp:taxon-name-part taxon-name-part-type="genus" reg="Cecilioides">Cecilioides</tp:taxon-name-part></tp:taxon-name></italic>, the species of <italic><tp:taxon-name><tp:taxon-name-part taxon-name-part-type="genus" reg="Geostilbia">Geostilbia</tp:taxon-name-part></tp:taxon-name></italic> have been placed in the family <tp:taxon-name><tp:taxon-name-part taxon-name-part-type="family">Ferussaciidae</tp:taxon-name-part></tp:taxon-name> but this similarity could also be due to convergence: true <italic><tp:taxon-name><tp:taxon-name-part taxon-name-part-type="genus" reg="Cecilioides">Cecilioides</tp:taxon-name-part></tp:taxon-name></italic> have no microsculpture on the teleoconch, have a truncated columella and have no basally flared aperture. In their phylogenetic analysis of the achatinoideans <xref ref-type="bibr" rid="B48">Fontanilla et al. (2017)</xref> examined a <italic><tp:taxon-name><tp:taxon-name-part taxon-name-part-type="genus" reg="Cecilioides">Cecilioides</tp:taxon-name-part></tp:taxon-name></italic> species – <italic><tp:taxon-name><tp:taxon-name-part taxon-name-part-type="genus" reg="Cecilioides">Cecilioides</tp:taxon-name-part><tp:taxon-name-part taxon-name-part-type="species" reg="gokweana">gokweana</tp:taxon-name-part></tp:taxon-name></italic> (Boettger, 1870) – which may actually be <italic><tp:taxon-name><tp:taxon-name-part taxon-name-part-type="genus" reg="Geostilbia">Geostilbia</tp:taxon-name-part></tp:taxon-name></italic>, if the material investigated, collected by DG Herbert, matches the description of this species given by him (cf. <xref ref-type="bibr" rid="B60">Herbert 2010</xref>: 127 for description and figure). If this is confirmed, <italic><tp:taxon-name><tp:taxon-name-part taxon-name-part-type="genus" reg="Geostilbia">Geostilbia</tp:taxon-name-part></tp:taxon-name></italic> does not belong to the <tp:taxon-name><tp:taxon-name-part taxon-name-part-type="family">Ferussaciidae</tp:taxon-name-part></tp:taxon-name> but to a distinct group of <tp:taxon-name><tp:taxon-name-part taxon-name-part-type="family">Achatinidae</tp:taxon-name-part></tp:taxon-name>. This of course does not resolve the relationships between <italic><tp:taxon-name><tp:taxon-name-part taxon-name-part-type="genus" reg="Cecilioides">Cecilioides</tp:taxon-name-part></tp:taxon-name></italic> and <italic><tp:taxon-name><tp:taxon-name-part taxon-name-part-type="genus" reg="Geostilbia">Geostilbia</tp:taxon-name-part></tp:taxon-name></italic>: <italic><tp:taxon-name><tp:taxon-name-part taxon-name-part-type="genus" reg="Cecilioides">Cecilioides</tp:taxon-name-part></tp:taxon-name></italic> may really belong to the <tp:taxon-name><tp:taxon-name-part taxon-name-part-type="family">Ferussaciidae</tp:taxon-name-part></tp:taxon-name> or to the same or a different group of <tp:taxon-name><tp:taxon-name-part taxon-name-part-type="family">Achatinidae</tp:taxon-name-part></tp:taxon-name>, which may include <italic><tp:taxon-name><tp:taxon-name-part taxon-name-part-type="genus" reg="Geostilbia">Geostilbia</tp:taxon-name-part></tp:taxon-name></italic>.</p><p>MolluscaBase lists eight <italic><tp:taxon-name><tp:taxon-name-part taxon-name-part-type="genus" reg="Geostilbia">Geostilbia</tp:taxon-name-part></tp:taxon-name></italic> species (<xref ref-type="bibr" rid="B97">MolluscaBase eds 2024c</xref>), but except for the widespread <italic><tp:taxon-name><tp:taxon-name-part taxon-name-part-type="genus" reg="Geostilbia">Geostilbia</tp:taxon-name-part><tp:taxon-name-part taxon-name-part-type="species" reg="aperta">aperta</tp:taxon-name-part></tp:taxon-name></italic> and the south American <italic><tp:taxon-name><tp:taxon-name-part taxon-name-part-type="genus" reg="Geostilbia">Geostilbia</tp:taxon-name-part><tp:taxon-name-part taxon-name-part-type="species" reg="blandiana">blandiana</tp:taxon-name-part></tp:taxon-name></italic> Crosse, 1880, all the others occur from Madagascar to Southeast Asia. There is great uncertainty about species-level taxonomy of <italic><tp:taxon-name><tp:taxon-name-part taxon-name-part-type="genus" reg="Geostilbia">Geostilbia</tp:taxon-name-part></tp:taxon-name></italic>. Some of the species listed by MolluscaBase may prove to be true <italic><tp:taxon-name><tp:taxon-name-part taxon-name-part-type="genus" reg="Cecilioides">Cecilioides</tp:taxon-name-part></tp:taxon-name></italic> based on the apparent absence of spiral microsculpture, truncated columella and not basally flared aperture: this could be true of <italic><tp:taxon-name><tp:taxon-name-part taxon-name-part-type="genus" reg="Geostilbia">Geostilbia</tp:taxon-name-part><tp:taxon-name-part taxon-name-part-type="species" reg="philippinica">philippinica</tp:taxon-name-part></tp:taxon-name></italic> von Möllendorff, 1890 and <italic><tp:taxon-name><tp:taxon-name-part taxon-name-part-type="genus" reg="Geostilbia">Geostilbia</tp:taxon-name-part><tp:taxon-name-part taxon-name-part-type="species" reg="sheilae">sheilae</tp:taxon-name-part></tp:taxon-name></italic> Groh, 2015 (see <xref ref-type="bibr" rid="B59">Groh 2015</xref>). On the other hand, some species reported as <italic><tp:taxon-name><tp:taxon-name-part taxon-name-part-type="genus" reg="Cecilioides">Cecilioides</tp:taxon-name-part></tp:taxon-name></italic> by MolluscaBase, such as the East African <italic><tp:taxon-name><tp:taxon-name-part taxon-name-part-type="genus" reg="Cecilioides">Cecilioides</tp:taxon-name-part><tp:taxon-name-part taxon-name-part-type="species" reg="callipeplum">callipeplum</tp:taxon-name-part></tp:taxon-name></italic> (Connolly, 1923), for which clear spiral sculpture is reported by <xref ref-type="bibr" rid="B165">Verdcourt (1986)</xref>, van Bruggen and van Goethem (2001), and <xref ref-type="bibr" rid="B161">van Bruggen (2008)</xref>, or the South African <italic><tp:taxon-name><tp:taxon-name-part taxon-name-part-type="genus" reg="Cecilioides">Cecilioides</tp:taxon-name-part><tp:taxon-name-part taxon-name-part-type="species" reg="gokweana">gokweana</tp:taxon-name-part></tp:taxon-name></italic>, for which clear spiral sculpture is described by <xref ref-type="bibr" rid="B60">Herbert (2010)</xref>, may prove to be true <italic><tp:taxon-name><tp:taxon-name-part taxon-name-part-type="genus" reg="Geostilbia">Geostilbia</tp:taxon-name-part></tp:taxon-name></italic>.</p><p>We assign two shells found in the litter of the tropical greenhouse of <named-content xmlns:xlink="http://www.w3.org/1999/xlink" content-type="dwc:institutional_code" xlink:title="Science Museum of Trentoe" xlink:href="http://grbio.org/institution/museo-delle-scienze-0" xlink:type="simple">MUSE</named-content> to this species (unfortunately no living specimen was found during our collecting). This is the first report of the species from Europe.</p></tp:treatment-sec><ref-list><ref id="B146"><mixed-citation xmlns:xlink="http://www.w3.org/1999/xlink" xlink:type="simple"><person-group><name name-style="western"><surname>Smith</surname><given-names>EA</given-names></name></person-group> (<year>1892</year>) Of the land snails of St. Helena. Proceedings of the Zoological Society of London 1892: 258–270[, pls 21–22].</mixed-citation></ref><ref id="B16"><mixed-citation xmlns:xlink="http://www.w3.org/1999/xlink" xlink:type="simple"><person-group><name name-style="western"><surname>Breure</surname><given-names>ASH</given-names></name><name name-style="western"><surname>Salvador</surname><given-names>A</given-names></name><name name-style="western"><surname>Ablett</surname><given-names>JD</given-names></name></person-group> (<year>2022b</year>) <article-title>New taxa introduced in <tp:taxon-name><tp:taxon-name-part taxon-name-part-type="phylum">Mollusca</tp:taxon-name-part></tp:taxon-name> and <tp:taxon-name><tp:taxon-name-part taxon-name-part-type="phylum">Brachiopoda</tp:taxon-name-part></tp:taxon-name>.</article-title> In: <person-group><name name-style="western"><surname>Breure</surname><given-names>ASH</given-names></name><name name-style="western"><surname>Audibert</surname><given-names>C</given-names></name><name name-style="western"><surname>Ablett</surname><given-names>JD</given-names></name></person-group> (<role>Eds</role>) <issue-title>Joseph Charles Hippolyte Crosse (1826–1898): 1, biography, bibliography and new taxa introduced.</issue-title><source>Royal Belgian Institute of Natural Sciences, Bruxelles</source>, <fpage>43</fpage>–<lpage>298</lpage>.</mixed-citation></ref><ref id="B117"><mixed-citation xmlns:xlink="http://www.w3.org/1999/xlink" xlink:type="simple"><person-group><name name-style="western"><surname>Pilsbry</surname><given-names>HA</given-names></name></person-group> (<year>1908</year>) Caecilioides, Glessula and <tp:taxon-name><tp:taxon-name-part taxon-name-part-type="family">Partulidae</tp:taxon-name-part></tp:taxon-name>. In: Tryon GW, Pilsbry HA. Manual of Conchology, Second Series: <tp:taxon-name><tp:taxon-name-part taxon-name-part-type="infraclass">Pulmonata</tp:taxon-name-part></tp:taxon-name> 20(77): 1–64[, pls. 1–10]. [Academy of Natural Sciences of Philadelphia, Philadelphia]</mixed-citation></ref><ref id="B119"><mixed-citation xmlns:xlink="http://www.w3.org/1999/xlink" xlink:type="simple"><person-group><name name-style="western"><surname>Pilsbry</surname><given-names>HA</given-names></name></person-group> (<year>1946</year>) Land <tp:taxon-name><tp:taxon-name-part taxon-name-part-type="phylum">Mollusca</tp:taxon-name-part></tp:taxon-name> of North America (North of Mexico). Vol. II. Part 1. The Academy of Natural Sciences of Philadelphia Monographs 3, 520 pp.</mixed-citation></ref><ref id="B131"><mixed-citation xmlns:xlink="http://www.w3.org/1999/xlink" xlink:type="simple"><person-group><name name-style="western"><surname>Robinson</surname><given-names>DG</given-names></name></person-group> (<year>1999</year>) <article-title>Alien invasions: The effects of the global economy on non-marine gastropod introductions into the United States.</article-title><source>Malacologia</source><volume>41</volume>: <fpage>413</fpage>–<lpage>438</lpage>.</mixed-citation></ref><ref id="B40"><mixed-citation xmlns:xlink="http://www.w3.org/1999/xlink" xlink:type="simple"><person-group><name name-style="western"><surname>Dundee</surname><given-names>DS</given-names></name></person-group> (<year>1974</year>) <article-title>Catalog of introduced molluscs of eastern North America (North of Mexico).</article-title><source>Sterkiana</source><volume>55</volume>: <fpage>1</fpage>–<lpage>37</lpage>.</mixed-citation></ref><ref id="B27"><mixed-citation xmlns:xlink="http://www.w3.org/1999/xlink" xlink:type="simple"><person-group><name name-style="western"><surname>Cowie</surname><given-names>RH</given-names></name></person-group> (<year>1997</year>) <article-title>Catalog and bibliography of the nonindigenous nonmarine snails and slugs of the Hawaiian Islands.</article-title><source>Bishop Museum Occasional Papers</source><volume>50</volume>: <fpage>1</fpage>–<lpage>66</lpage>.</mixed-citation></ref><ref id="B23"><mixed-citation xmlns:xlink="http://www.w3.org/1999/xlink" xlink:type="simple"><person-group><name name-style="western"><surname>Chase</surname><given-names>R</given-names></name><name name-style="western"><surname>Robinson</surname><given-names>DG</given-names></name></person-group> (<year>2001</year>) <article-title>The uncertain history of land snails on Barbados: Implications for conservation.</article-title><source>Malacologia</source><volume>43</volume>: <fpage>33</fpage>–<lpage>57</lpage>.</mixed-citation></ref><ref id="B133"><mixed-citation xmlns:xlink="http://www.w3.org/1999/xlink" xlink:type="simple"><person-group><name name-style="western"><surname>Rosenberg</surname><given-names>G</given-names></name><name name-style="western"><surname>Muratov</surname><given-names>IV</given-names></name></person-group> (<year>2006</year>) <article-title>Status report on the terrestrial <tp:taxon-name><tp:taxon-name-part taxon-name-part-type="phylum">Mollusca</tp:taxon-name-part></tp:taxon-name> of Jamaica. Proceedings.</article-title><source>Academy of Natural Sciences of Philadelphia</source><volume>155</volume>(<issue>1</issue>): <fpage>117</fpage>–<lpage>161</lpage>. <ext-link xlink:href="10.1635/i0097-3157-155-1-117.1" ext-link-type="doi" xlink:type="simple">https://doi.org/10.1635/i0097-3157-155-1-117.1</ext-link></mixed-citation></ref><ref id="B158"><mixed-citation xmlns:xlink="http://www.w3.org/1999/xlink" xlink:type="simple"><person-group><name name-style="western"><surname>Thompson</surname><given-names>FG</given-names></name></person-group> (<year>2011</year>) <article-title>An annotated checklist and bibliography of the land and freshwater snails of Mexico and Central America.</article-title><source>Bulletin of the Florida State Museum Biological Sciences</source><volume>50</volume>(<issue>1</issue>): <fpage>1</fpage>–<lpage>299</lpage>. <ext-link xlink:href="10.58782/flmnh.bnej7351" ext-link-type="doi" xlink:type="simple">https://doi.org/10.58782/flmnh.bnej7351</ext-link></mixed-citation></ref><ref id="B92"><mixed-citation xmlns:xlink="http://www.w3.org/1999/xlink" xlink:type="simple"><person-group><name name-style="western"><surname>Miquel</surname><given-names>SE</given-names></name><name name-style="western"><surname>Herrera</surname><given-names>HW</given-names></name></person-group> (<year>2014</year>) <article-title>Catalogue of terrestrial gastropods from Galápagos (except <tp:taxon-name><tp:taxon-name-part taxon-name-part-type="family">Bulimulidae</tp:taxon-name-part></tp:taxon-name> and <tp:taxon-name><tp:taxon-name-part taxon-name-part-type="family">Succineidae</tp:taxon-name-part></tp:taxon-name>) with description of a new species of <italic><tp:taxon-name><tp:taxon-name-part taxon-name-part-type="genus">Ambrosiella</tp:taxon-name-part></tp:taxon-name></italic> Odhner (<tp:taxon-name><tp:taxon-name-part taxon-name-part-type="family">Achatinellidae</tp:taxon-name-part></tp:taxon-name>) (<tp:taxon-name><tp:taxon-name-part taxon-name-part-type="phylum">Mollusca</tp:taxon-name-part></tp:taxon-name>: <tp:taxon-name><tp:taxon-name-part taxon-name-part-type="class">Gastropoda</tp:taxon-name-part></tp:taxon-name>).</article-title><source>Archiv für Molluskenkunde</source><volume>143</volume>(<issue>2</issue>): <fpage>107</fpage>–<lpage>133</lpage>. <ext-link xlink:href="10.1127/arch.moll/1869-0963/143/107-133" ext-link-type="doi" xlink:type="simple">https://doi.org/10.1127/arch.moll/1869-0963/143/107-133</ext-link></mixed-citation></ref><ref id="B105"><mixed-citation xmlns:xlink="http://www.w3.org/1999/xlink" xlink:type="simple"><person-group><name name-style="western"><surname>Nurinsiyaha</surname><given-names>AS</given-names></name><name name-style="western"><surname>Fauzia</surname><given-names>H</given-names></name><name name-style="western"><surname>Hennig</surname><given-names>C</given-names></name><name name-style="western"><surname>Hausdorf</surname><given-names>B</given-names></name></person-group> (<year>2016</year>) <article-title>Native and introduced land snail species as ecological indicators in different land use types in Java.</article-title><source>Ecological Indicators</source><volume>70</volume>: <fpage>557</fpage>–<lpage>565</lpage>. <ext-link xlink:href="10.1016/j.ecolind.2016.05.013" ext-link-type="doi" xlink:type="simple">https://doi.org/10.1016/j.ecolind.2016.05.013</ext-link></mixed-citation></ref><ref id="B104"><mixed-citation xmlns:xlink="http://www.w3.org/1999/xlink" xlink:type="simple"><person-group><name name-style="western"><surname>Nurinsiyaha</surname><given-names>AS</given-names></name><name name-style="western"><surname>Hausdorf</surname><given-names>B</given-names></name></person-group> (<year>2019</year>) <article-title>Listing, impact assessment and prioritization of introduced land snail and slug species in Indonesia.</article-title><source>The Journal of Molluscan Studies</source><volume>85</volume>(<issue>1</issue>): <fpage>92</fpage>–<lpage>102</lpage>. <ext-link xlink:href="10.1093/mollus/eyy062" ext-link-type="doi" xlink:type="simple">https://doi.org/10.1093/mollus/eyy062</ext-link></mixed-citation></ref><ref id="B26"><mixed-citation xmlns:xlink="http://www.w3.org/1999/xlink" xlink:type="simple"><person-group><name name-style="western"><surname>Cotton</surname><given-names>BC</given-names></name></person-group> (<year>1954</year>) <article-title>A catalogue of introduced snails and slugs in Australia.</article-title><source>Records of the South Australian Museum</source><volume>11</volume>: <fpage>177</fpage>–<lpage>187</lpage>.</mixed-citation></ref><ref id="B101"><mixed-citation xmlns:xlink="http://www.w3.org/1999/xlink" xlink:type="simple"><person-group><name name-style="western"><surname>Nekola</surname><given-names>JC</given-names></name></person-group> (<year>2014</year>) <article-title>Overview of the North American terrestrial gastropod fauna.</article-title><source>American Malacological Bulletin</source><volume>32</volume>(<issue>2</issue>): <fpage>225</fpage>–<lpage>235</lpage>. <ext-link xlink:href="10.4003/006.032.0203" ext-link-type="doi" xlink:type="simple">https://doi.org/10.4003/006.032.0203</ext-link></mixed-citation></ref><ref id="B85"><mixed-citation xmlns:xlink="http://www.w3.org/1999/xlink" xlink:type="simple"><person-group><name name-style="western"><surname>Maceira</surname><given-names>D</given-names></name><name name-style="western"><surname>Miquel</surname><given-names>SE</given-names></name><name name-style="western"><surname>Espinosa</surname><given-names>J</given-names></name><name name-style="western"><surname>Virgillito</surname><given-names>M</given-names></name><name name-style="western"><surname>Lauranzón</surname><given-names>B</given-names></name></person-group> (<year>2013</year>) <article-title>Moluscos terrestres exóticos y primera cita de la familia <tp:taxon-name><tp:taxon-name-part taxon-name-part-type="family">Punctidae</tp:taxon-name-part></tp:taxon-name> (<tp:taxon-name><tp:taxon-name-part taxon-name-part-type="phylum">Mollusca</tp:taxon-name-part></tp:taxon-name>: <tp:taxon-name><tp:taxon-name-part taxon-name-part-type="infraclass">Pulmonata</tp:taxon-name-part></tp:taxon-name>: <tp:taxon-name><tp:taxon-name-part taxon-name-part-type="class">Gastropoda</tp:taxon-name-part></tp:taxon-name>) y de su especie <italic><tp:taxon-name><tp:taxon-name-part taxon-name-part-type="genus">Paralaoma</tp:taxon-name-part><tp:taxon-name-part taxon-name-part-type="species">servilis</tp:taxon-name-part></tp:taxon-name></italic> para Cuba.</article-title><source>Solenodon</source><volume>11</volume>: <fpage>95</fpage>–<lpage>102</lpage>.</mixed-citation></ref><ref id="B22"><mixed-citation xmlns:xlink="http://www.w3.org/1999/xlink" xlink:type="simple"><person-group><name name-style="western"><surname>Charles</surname><given-names>L</given-names></name></person-group> (<year>2015</year>) Mollusques terrestres de l’archipel de la Guadeloupe, Petites Antilles. Rapport d’inventaire 2014–2015. DEAL Guadeloupe, 88 pp[, 11 pls + annexes].</mixed-citation></ref><ref id="B67"><mixed-citation xmlns:xlink="http://www.w3.org/1999/xlink" xlink:type="simple"><person-group><name name-style="western"><surname>Hovestadt</surname><given-names>A</given-names></name><name name-style="western"><surname>Neckheim</surname><given-names>CM</given-names></name></person-group> (<year>2020</year>) <article-title>A critical checklist of the non-marine molluscs of St.Martin, with notes on the terrestrial malacofauna of Anguilla and Saint-Barthélemy, and the description of a new subspecies.</article-title><source>Folia Conchyliologica</source><volume>57</volume>: <fpage>1</fpage>–<lpage>38</lpage>.</mixed-citation></ref><ref id="B44"><mixed-citation xmlns:xlink="http://www.w3.org/1999/xlink" xlink:type="simple"><person-group><name name-style="western"><surname>Espinosa</surname><given-names>JA</given-names></name><name name-style="western"><surname>Robinson</surname><given-names>DG</given-names></name></person-group> (<year>2021</year>) <article-title>Annotated checklist of the terrestrial mollusks (<tp:taxon-name><tp:taxon-name-part taxon-name-part-type="phylum">Mollusca</tp:taxon-name-part></tp:taxon-name>: <tp:taxon-name><tp:taxon-name-part taxon-name-part-type="class">Gastropoda</tp:taxon-name-part></tp:taxon-name>) from Hispaniola Island.</article-title><source>Novitates Caribaea</source><volume>17</volume>(<issue>17</issue>): <fpage>71</fpage>–<lpage>146</lpage>. <ext-link xlink:href="10.33800/nc.vi17.250" ext-link-type="doi" xlink:type="simple">https://doi.org/10.33800/nc.vi17.250</ext-link></mixed-citation></ref><ref id="B145"><mixed-citation xmlns:xlink="http://www.w3.org/1999/xlink" xlink:type="simple"><person-group><name name-style="western"><surname>Simone</surname><given-names>LRL</given-names></name></person-group> (<year>2006</year>) <source>Land and freshwater molluscs of Brazil.</source><publisher-name>EGB</publisher-name>, <publisher-loc>São Paulo</publisher-loc>, <size units="page">390 pp</size>.</mixed-citation></ref><ref id="B168"><mixed-citation xmlns:xlink="http://www.w3.org/1999/xlink" xlink:type="simple"><person-group><name name-style="western"><surname>Vermeulen</surname><given-names>JJ</given-names></name><name name-style="western"><surname>Whitten</surname><given-names>AJ</given-names></name></person-group> (<year>1998</year>) <source>Fauna Malesiana guide to the land snails of Bali.</source><publisher-name>Backhuys Publishers</publisher-name>, <publisher-loc>Leiden</publisher-loc>, <size units="page">164 pp</size>.</mixed-citation></ref><ref id="B84"><mixed-citation xmlns:xlink="http://www.w3.org/1999/xlink" xlink:type="simple"><person-group><name name-style="western"><surname>Maassen</surname><given-names>WJM</given-names></name></person-group> (<year>2001</year>) A preliminary checklist of the non-marine molluscs of West Malaysia. De Kreukel (extra edition 2001) 2001: 1–155.</mixed-citation></ref><ref id="B59"><mixed-citation xmlns:xlink="http://www.w3.org/1999/xlink" xlink:type="simple"><person-group><name name-style="western"><surname>Groh</surname><given-names>K</given-names></name></person-group> (<year>2015</year>) <article-title>The <tp:taxon-name><tp:taxon-name-part taxon-name-part-type="family">Ferussaciidae</tp:taxon-name-part></tp:taxon-name> (<tp:taxon-name><tp:taxon-name-part taxon-name-part-type="class">Gastropoda</tp:taxon-name-part></tp:taxon-name>, <tp:taxon-name><tp:taxon-name-part taxon-name-part-type="infraclass">Pulmonata</tp:taxon-name-part></tp:taxon-name>) of the Philippines, with the description of a new <italic><tp:taxon-name><tp:taxon-name-part taxon-name-part-type="genus">Geostilbia</tp:taxon-name-part></tp:taxon-name></italic> from Cebu.</article-title><source>Visaya</source><volume>4</volume>(<issue>3</issue>): <fpage>73</fpage>–<lpage>86</lpage>.</mixed-citation></ref><ref id="B49"><mixed-citation xmlns:xlink="http://www.w3.org/1999/xlink" xlink:type="simple"><person-group><name name-style="western"><surname>Foon</surname><given-names>JK</given-names></name><name name-style="western"><surname>Clements</surname><given-names>GR</given-names></name><name name-style="western"><surname>Liew</surname><given-names>T-S</given-names></name></person-group> (<year>2017</year>) <article-title>Diversity and biogeography of land snails (<tp:taxon-name><tp:taxon-name-part taxon-name-part-type="phylum">Mollusca</tp:taxon-name-part></tp:taxon-name>, <tp:taxon-name><tp:taxon-name-part taxon-name-part-type="class">Gastropoda</tp:taxon-name-part></tp:taxon-name>) in the limestone hills of Perak, Peninsular Malaysia.</article-title><source>ZooKeys</source><volume>682</volume>: <fpage>1</fpage>–<lpage>94</lpage>. <ext-link xlink:href="10.3897/zookeys.682.12999" ext-link-type="doi" xlink:type="simple">https://doi.org/10.3897/zookeys.682.12999</ext-link></mixed-citation></ref><ref id="B150"><mixed-citation xmlns:xlink="http://www.w3.org/1999/xlink" xlink:type="simple"><person-group><name name-style="western"><surname>Solem</surname><given-names>A</given-names></name></person-group> (<year>1964</year>) <article-title>New records of New Caledonian nonmarine mollusks and an analysis of the introduced mollusks.</article-title><source>Pacific Science</source><volume>18</volume>(<issue>2</issue>): <fpage>130</fpage>–<lpage>137</lpage>.</mixed-citation></ref><ref id="B159"><mixed-citation xmlns:xlink="http://www.w3.org/1999/xlink" xlink:type="simple"><person-group><name name-style="western"><surname>van Benthem Jutting</surname><given-names>WSS</given-names></name></person-group> (<year>1964</year>) <article-title>Non-marine <tp:taxon-name><tp:taxon-name-part taxon-name-part-type="phylum">Mollusca</tp:taxon-name-part></tp:taxon-name> of West New Guinea. Part 3, <tp:taxon-name><tp:taxon-name-part taxon-name-part-type="infraclass">Pulmonata</tp:taxon-name-part></tp:taxon-name>, 1.</article-title><source>Nova Guinea (Zoology)</source><volume>26</volume>: <fpage>1</fpage>–<lpage>74</lpage>.</mixed-citation></ref><ref id="B28"><mixed-citation xmlns:xlink="http://www.w3.org/1999/xlink" xlink:type="simple"><person-group><name name-style="western"><surname>Cowie</surname><given-names>RH</given-names></name></person-group> (<year>2000</year>) <article-title>Non-indigenous land and freshwater molluscs in the islands of the Pacific: conservation impacts and threats.</article-title> In: <person-group><name name-style="western"><surname>Sherley</surname><given-names>G</given-names></name></person-group> (<role>Ed.</role>) <issue-title>Invasive Species in The Pacific: A Technical Review and Regional Strategy.</issue-title><source>South Pacific Regional Environment Programme, Apia</source>, <fpage>143</fpage>–<lpage>172</lpage>.</mixed-citation></ref><ref id="B29"><mixed-citation xmlns:xlink="http://www.w3.org/1999/xlink" xlink:type="simple"><person-group><name name-style="western"><surname>Cowie</surname><given-names>RH</given-names></name></person-group> (<year>2001</year>) <article-title>Invertebrate invasions on Pacific Islands and the replacement of unique native faunas: A synthesis of the land and freshwater snails.</article-title><source>Biological Invasions</source><volume>3</volume>(<issue>2</issue>): <fpage>119</fpage>–<lpage>136</lpage>. <ext-link xlink:href="10.1023/A:1014529019000" ext-link-type="doi" xlink:type="simple">https://doi.org/10.1023/A:1014529019000</ext-link></mixed-citation></ref><ref id="B144"><mixed-citation xmlns:xlink="http://www.w3.org/1999/xlink" xlink:type="simple"><person-group><name name-style="western"><surname>Shea</surname><given-names>M</given-names></name></person-group> (<year>2007</year>) <article-title>Exotic snails and slugs found in Australia.</article-title><source>Malacological Society of Australasia Newsletter</source><volume>131</volume>: <fpage>3</fpage>–<lpage>11</lpage>.</mixed-citation></ref><ref id="B153"><mixed-citation xmlns:xlink="http://www.w3.org/1999/xlink" xlink:type="simple"><person-group><name name-style="western"><surname>Stanisic</surname><given-names>J</given-names></name><name name-style="western"><surname>Shea</surname><given-names>M</given-names></name><name name-style="western"><surname>Potter</surname><given-names>D</given-names></name><name name-style="western"><surname>Griffiths</surname><given-names>O</given-names></name></person-group> (<year>2010</year>) <source>Australian land snails volume 1. A field guide to eastern Australian species.</source><publisher-name>Mauritius</publisher-name>, <publisher-loc>Bioculture Press for the Australian Museum</publisher-loc>, <size units="page">591 pp</size>.</mixed-citation></ref><ref id="B34"><mixed-citation xmlns:xlink="http://www.w3.org/1999/xlink" xlink:type="simple"><person-group><name name-style="western"><surname>Crowley</surname><given-names>TE</given-names></name><name name-style="western"><surname>Pain</surname><given-names>T</given-names></name></person-group> (<year>1977</year>) <article-title><tp:taxon-name><tp:taxon-name-part taxon-name-part-type="phylum">Mollusca</tp:taxon-name-part></tp:taxon-name> not <tp:taxon-name><tp:taxon-name-part taxon-name-part-type="family">Charopidae</tp:taxon-name-part></tp:taxon-name>.</article-title> In: <person-group><name name-style="western"><surname>Basilewsky</surname><given-names>P</given-names></name></person-group>. <issue-title>(Ed.) La Faune Terrestre de l’Île de Sainte-Hélène. Quatrième partie.</issue-title><source>Annales du Musée Royal de l’Afrique Centrale, Sciences Zoologiques</source><volume>220</volume>: <fpage>534</fpage>–<lpage>575</lpage>.</mixed-citation></ref><ref id="B68"><mixed-citation xmlns:xlink="http://www.w3.org/1999/xlink" xlink:type="simple"><person-group><name name-style="western"><surname>Hovestadt</surname><given-names>A</given-names></name><name name-style="western"><surname>van Leeuwen</surname><given-names>S</given-names></name></person-group> (<year>2017</year>) <article-title>Terrestrial molluscs of Aruba, Bonaire and Curaçao in the Dutch Caribbean: An updated checklist and guide to identification.</article-title><source>Vita Malacologica</source><volume>16</volume>: <fpage>1</fpage>–<lpage>39</lpage>.</mixed-citation></ref><ref id="B48"><mixed-citation xmlns:xlink="http://www.w3.org/1999/xlink" xlink:type="simple"><person-group><name name-style="western"><surname>Fontanilla</surname><given-names>IK</given-names></name><name name-style="western"><surname>Naggs</surname><given-names>F</given-names></name><name name-style="western"><surname>Wade</surname><given-names>CM</given-names></name></person-group> (<year>2017</year>) <article-title>Molecular phylogeny of the <tp:taxon-name><tp:taxon-name-part taxon-name-part-type="superfamily">Achatinoidea</tp:taxon-name-part></tp:taxon-name> (<tp:taxon-name><tp:taxon-name-part taxon-name-part-type="phylum">Mollusca</tp:taxon-name-part></tp:taxon-name>: <tp:taxon-name><tp:taxon-name-part taxon-name-part-type="class">Gastropoda</tp:taxon-name-part></tp:taxon-name>).</article-title><source>Molecular Phylogenetics and Evolution</source><volume>114</volume>: <fpage>382</fpage>–<lpage>385</lpage>. <ext-link xlink:href="10.1016/j.ympev.2017.06.014" ext-link-type="doi" xlink:type="simple">https://doi.org/10.1016/j.ympev.2017.06.014</ext-link></mixed-citation></ref><ref id="B60"><mixed-citation xmlns:xlink="http://www.w3.org/1999/xlink" xlink:type="simple"><person-group><name name-style="western"><surname>Herbert</surname><given-names>DG</given-names></name></person-group> (<year>2010</year>) <source>The introduced terrestrial <tp:taxon-name><tp:taxon-name-part taxon-name-part-type="phylum">Mollusca</tp:taxon-name-part></tp:taxon-name> of South Africa. SANBI Biodiversity Series 15.</source><publisher-name>South African National Biodiversity Institute</publisher-name>, <publisher-loc>Pretoria</publisher-loc>, <size units="page">108 pp</size>.</mixed-citation></ref><ref id="B97"><mixed-citation xmlns:xlink="http://www.w3.org/1999/xlink" xlink:type="simple">MolluscaBase eds (<year>2024c</year>) <italic><tp:taxon-name><tp:taxon-name-part taxon-name-part-type="genus">Geostilbia</tp:taxon-name-part></tp:taxon-name></italic> Crosse 1867. MolluscaBase. [Accessed at] <ext-link xlink:href="https://www.molluscabase.org/aphia.php?p=taxdetails&amp;id=833808" ext-link-type="uri" xlink:type="simple">https://www.molluscabase.org/aphia.php?p=taxdetails&amp;id=833808</ext-link> [on 2024-03-06]</mixed-citation></ref><ref id="B165"><mixed-citation xmlns:xlink="http://www.w3.org/1999/xlink" xlink:type="simple"><person-group><name name-style="western"><surname>Verdcourt</surname><given-names>B</given-names></name></person-group> (<year>1986</year>) <article-title>The identity of some species of <italic><tp:taxon-name><tp:taxon-name-part taxon-name-part-type="genus">Cecilioides</tp:taxon-name-part></tp:taxon-name></italic> Férussac, 1814 from a river drift in Kenya (<tp:taxon-name><tp:taxon-name-part taxon-name-part-type="phylum">Mollusca</tp:taxon-name-part></tp:taxon-name>, <tp:taxon-name><tp:taxon-name-part taxon-name-part-type="family">Ferussaciidae</tp:taxon-name-part></tp:taxon-name>).</article-title><source>Revue de Zoologie Africaine</source><volume>99</volume>: <fpage>365</fpage>–<lpage>368</lpage>.</mixed-citation></ref><ref id="B161"><mixed-citation xmlns:xlink="http://www.w3.org/1999/xlink" xlink:type="simple"><person-group><name name-style="western"><surname>van Bruggen</surname><given-names>AC</given-names></name></person-group> (<year>2008</year>) <article-title>New studies on the land molluscs of Malawi, a second interim progress report. Prolegomena for a new checklist.</article-title><source>Basteria</source><volume>72</volume>: <fpage>353</fpage>–<lpage>368</lpage>.</mixed-citation></ref></ref-list></tp:taxon-treatment>
